# Supplementary material for: A Complex Evolutionary History in a Remote Archipelago: Phylogeography and Morphometrics of the Hawaiian Endemic Ligia Isopods
Source: PLoS One. 2013 Dec 30;8(12):e85199. doi: 10.1371/journal.pone.0085199 (PMC3875554; doi:10.1371/journal.pone.0085199)
Supplement: Dataset S1 — Alignment of COI gene sequences for all sequenced individuals and L. hawaiensis sequences from GenBank. (NEX) [file pone.0085199.s001.nex]

#NEXUS 
[Alignment of COI gene sequences for all sequenced individuals and L. hawaiensis sequences from GenBank]

BEGIN DATA;
	DIMENSIONS  NTAX=74 NCHAR=615;
	FORMAT DATATYPE=DNA  MISSING=? GAP=- ;
MATRIX

E6_HI10_1	ACTGCATTGAGAATGTTAATTCGAACAGAGCTTGGGAGCCCTGGTAGATTTATTGGGGATGATCAGATTTACAATGTAATTGTCACTGCTCATGCTTTTGTTATAATCTTTTTTATAGTCATACCTGTTATAATTGGAGGTTTTGGGAACTGATTAGTTCCATTAATATTAGGAGCTCCTGATATAGCATTTCCTCGTATAAATAATATAAGGTTCTGACTTCTACCTCCATCTTTAACCTTACTTCTCAGAAGGGGACTGGTTGAAAGAGGAGTAGGAACAGGGTGAACTGTCTATCCCCCTCTTGCAAGGGGTATTGCACATAGAGGAGCTTCTGTTGATTTAGGAATTTTTTCCTTACATTTAGCAGGAGCTTCCTCTATTTTAGGAGCAGTAAATTTTATTACCACTTGTATCAATATACGTACATCAGGGATAACTTTAGATCGGATACCTTTATTCGTTTGGTCTGTCTTTATCACTGCCATCTTATTACTTCTTTCTTTACCTGTATTGGCAGGAGCAATTACTATGTTATTAACAGATCGAAATTTAAATACTTCTTTTTTTGACCCTAGAGGAGGGGGAGACCCAGTTCTTTATCAACATCTATTT
E6_HI10_2	ACTGCATTGAGAATGTTAATTCGAACAGAGCTTGGGAGCCCTGGTAGATTTATTGGGGATGATCAGATTTACAATGTAATTGTCACTGCTCATGCTTTTGTTATAATCTTTTTTATAGTCATACCTGTTATAATTGGAGGTTTTGGGAACTGATTAGTTCCATTAATATTAGGAGCTCCTGATATAGCATTTCCTCGTATAAATAATATAAGGTTCTGACTTCTACCTCCATCTTTAACCTTACTTCTCAGAAGGGGACTGGTTGAAAGAGGAGTAGGAACAGGGTGAACTGTCTATCCCCCTCTTGCAAGGGGTATTGCACATAGAGGAGCTTCTGTTGATTTAGGAATTTTTTCCTTACATTTAGCAGGAGCTTCCTCTATTTTAGGAGCAGTAAATTTTATTACCACTTGTATCAATATACGTACATCAGGGATAACTTTAGATCGGATACCTTTATTCGTTTGGTCTGTCTTTATCACTGCCATCTTATTACTTCTTTCTTTACCTGTATTGGCAGGAGCAATTACTATGTTATTAACAGATCGAAATTTAAATACTTCTTTTTTTGACCCTAGAGGAGGGGGAGACCCAGTTCTTTATCAACATCTATTT
E6_HI10_3	ACTGCATTGAGAATGTTAATTCGAACAGAGCTTGGGAGCCCTGGTAGATTTATTGGGGATGATCAGATTTACAATGTAATTGTCACTGCTCATGCTTTTGTTATAATCTTTTTTATAGTCATACCTGTTATAATTGGAGGTTTTGGGAACTGATTAGTTCCATTAATATTAGGAGCTCCTGATATAGCATTTCCTCGTATAAATAATATAAGGTTCTGACTTCTACCTCCATCTTTAACCTTACTTCTCAGAAGGGGACTGGTTGAAAGAGGAGTAGGAACAGGGTGAACTGTCTATCCCCCTCTTGCAAGGGGTATTGCACATAGAGGAGCTTCTGTTGATTTAGGAATTTTTTCCTTACATTTAGCAGGAGCTTCCTCTATTTTAGGAGCAGTAAATTTTATTACCACTTGTATCAATATACGTACATCAGGGATAACTTTAGATCGGATACCTTTATTCGTTTGGTCTGTCTTTATCACTGCCATCTTATTACTTCTTTCTTTACCTGTATTGGCAGGAGCAATTACTATGTTATTAACAGATCGAAATTTAAATACTTCTTTTTTTGACCCTAGAGGAGGGGGAGACCCAGTTCTTTATCAACATCTATTT
D1_HI11_1	ACTGCGTTAAGGATATTAATTCGGACAGAGCTTGGAAGCCCTGGCAGGTTTATTGGGGATGATCAAATTTATAATGTTATTGTAACTGCCCATGCTTTTGTTATAATCTTTTTCATAGTTATACCTGTTATAATTGGAGGTTTTGGGAATTGGCTAGTTCCATTAATATTAGGAGCTCCTGATATAGCGTTTCCTCGTATAAATAATATGAGATTTTGACTTCTACCTCCCTCTCTGACCCTACTTCTTAGAAGGGGACTGGTTGAAAGAGGAGTGGGGACAGGATGAACTGTTTATCCTCCCCTTGCAAGAGGCATTGCTCATAGGGGAGCTTCAGTAGATTTGGGAATTTTTTCTTTACATTTGGCAGGAGCTTCCTCTATTTTAGGAGCAGTAAACTTTATTACCACTTGTATTAATATACGTACGTCGGGAATAACTATGGATCGAATACCTTTATTTGTTTGGTCAGTTTTTATCACTGCCATTTTACTGCTCCTTTCTTTACCTGTGTTAGCAGGGGCAATTACTATGCTATTAACAGATCGAAATTTAAACACTTCTTTTTTTGACCCTAGAGGAGGCGGAGACCCAGTTCTTTATCAGCATCTATTT
D1_HI11_12	ACTGCGTTAAGGATATTAATTCGGACAGAGCTTGGAAGCCCTGGCAGGTTTATTGGGGATGATCAAATTTATAATGTTATTGTAACTGCCCATGCTTTTGTTATAATCTTTTTCATAGTTATACCTGTTATAATTGGAGGTTTTGGGAATTGGCTAGTTCCATTAATATTAGGAGCTCCTGATATAGCGTTTCCTCGTATAAATAATATGAGATTTTGACTTCTACCTCCCTCTCTGACCCTACTTCTTAGAAGGGGACTGGTTGAAAGAGGAGTGGGGACAGGATGAACTGTTTATCCTCCCCTTGCAAGAGGCATTGCTCATAGGGGAGCTTCAGTAGATTTGGGAATTTTTTCTTTACATTTGGCAGGAGCTTCCTCTATTTTAGGAGCAGTAAACTTTATTACCACTTGTATTAATATACGTACGTCAGGAATAACTATGGATCGAATACCTTTATTTGTTTGGTCAGTTTTTATCACTGCCATTTTACTGCTCCTTTCTTTACCTGTGTTAGCAGGGGCAATTACTATGCTATTAACAGATCGAAATTTAAACACTTCTTTTTTTGACCCTAGAGGAGGCGGAGACCCAGTTCTTTATCAGCATCTATTT
D1_HI11_13	ACTGCGTTAAGGATATTAATTCGGACAGAGCTTGGAAGCCCTGGCAGGTTTATTGGGGATGATCAAATTTATAATGTTATTGTAACTGCCCATGCTTTTGTTATAATCTTTTTCATAGTTATACCTGTTATAATTGGAGGTTTTGGGAATTGGCTAGTTCCATTAATATTAGGAGCTCCTGATATAGCGTTTCCTCGTATAAATAATATGAGATTTTGACTTCTACCTCCCTCTCTGACCCTACTTCTTAGAAGGGGACTGGTTGAAAGAGGAGTGGGGACAGGATGAACTGTTTATCCTCCCCTTGCAAGAGGCATTGCTCATAGGGGAGCTTCAGTAGATTTGGGAATTTTTTCTTTACATTTGGCAGGAGCTTCCTCTATTTTAGGAGCAGTAAACTTTATTACCACTTGTATTAATATACGTACGTCAGGAATAACTATGGATCGAATACCTTTATTTGTTTGGTCAGTTTTTATCACTGCCATTTTACTGCTCCTTTCTTTACCTGTGTTAGCAGGGGCAATTACTATGCTATTAACAGATCGAAATTTAAACACTTCTTTTTTTGACCCTAGAGGAGGCGGGGACCCAGTTCTTTATCAGCATCTATTT
D1_HI11_2	ACTGCGTTAAGGATATTAATTCGGACAGAGCTTGGAAGCCCTGGCAGGTTTATTGGGGATGATCAAATTTATAATGTTATTGTAACTGCCCATGCTTTTGTTATAATCTTTTTCATAGTTATACCTGTTATAATTGGAGGTTTTGGGAATTGGCTAGTTCCATTAATATTAGGAGCTCCTGATATAGCGTTTCCTCGTATAAATAATATGAGATTTTGACTTCTACCTCCCTCTCTGACCCTACTTCTTAGAAGGGGACTGGTTGAAAGAGGAGTGGGGACAGGATGAACTGTTTATCCTCCCCTTGCAAGAGGCATTGCTCATAGGGGAGCTTCAGTAGATTTGGGAATTTTTTCTTTACATTTGGCAGGAGCTTCCTCTATTTTAGGAGCAGTAAACTTTATTACCACTTGTATTAATATACGTACGTCGGGAATAACTATGGATCGAATACCTTTATTTGTTTGGTCAGTTTTTATCACTGCCATTTTACTGCTCCTTTCTTTACCTGTGTTAGCAGGGGCAATTACTATGCTATTAACAGATCGAAATTTAAACACTTCTTTTTTTGACCCTAGAGGAGGCGGAGACCCAGTTCTTTATCAGCATCTATTT
D1_HI11_3	ACTGCGTTAAGGATATTAATTCGGACAGAGCTTGGAAGCCCTGGCAGGTTTATTGGGGATGATCAAATTTATAATGTTATTGTAACTGCCCATGCTTTTGTTATAATCTTTTTCATAGTTATACCTGTTATAATTGGAGGTTTTGGGAATTGGCTAGTTCCATTAATATTAGGAGCTCCTGATATAGCGTTTCCTCGTATAAATAATATGAGATTTTGACTTCTACCTCCCTCTCTGACCCTACTTCTTAGAAGGGGACTGGTTGAAAGAGGAGTGGGGACAGGATGAACTGTTTATCCTCCCCTTGCAAGAGGCATTGCTCATAGGGGAGCTTCAGTAGATTTGGGAATTTTTTCTTTACATTTGGCAGGAGCTTCCTCTATTTTAGGAGCAGTAAACTTTATTACCACTTGTATTAATATACGTACGTCAGGAATAACTATGGATCGAATACCTTTATTTGTTTGGTCAGTTTTTATCACTGCCATTTTACTGCTCCTTTCTTTACCTGTGTTAGCAGGGGCAATTACTATGCTATTAACAGATCGAAATTTAAACACTTCTTTTTTTGACCCTAGAGGAGGCGGAGACCCAGTTCTTTATCAGCATCTATTT
D1_HI11_4	ACTGCGTTAAGGATATTAATTCGGACAGAGCTTGGAAGCCCTGGCAGGTTTATTGGGGATGATCAAATTTATAATGTTATTGTAACTGCCCATGCTTTTGTTATAATCTTTTTCATAGTTATACCTGTTATAATTGGAGGTTTTGGGAATTGGCTAGTTCCATTAATATTAGGAGCTCCTGATATAGCGTTTCCTCGTATAAATAATATGAGATTTTGACTTCTACCTCCCTCTCTGACCCTACTTCTTAGAAGGGGACTGGTTGAAAGAGGAGTGGGGACAGGATGAACTGTTTATCCTCCCCTTGCAAGAGGCATTGCTCATAGGGGAGCTTCAGTAGATTTGGGAATTTTTTCTTTACATTTGGCAGGAGCTTCCTCTATTTTAGGAGCAGTAAACTTTATTACCACTTGTATTAATATACGTACGTCGGGAATAACTATGGATCGAATACCTTTATTTGTTTGGTCAGTTTTTATCACTGCCATTTTACTGCTCCTTTCTTTACCTGTGTTAGCAGGGGCAATTACTATGCTATTAACAGATCGAAATTTAAACACTTCTTTTTTTGACCCTAGAGGAGGCGGAGACCCAGTTCTTTATCAGCATCTATTT
D1_HI11_5	ACTGCGTTAAGGATATTAATTCGGACAGAGCTTGGAAGCCCTGGCAGGTTTATTGGGGATGATCAAATTTATAATGTTATTGTAACTGCCCATGCTTTTGTTATAATCTTTTTCATAGTTATACCTGTTATAATTGGAGGTTTTGGGAATTGGCTAGTTCCATTAATATTAGGAGCTCCTGATATAGCGTTTCCTCGTATAAATAATATGAGATTTTGACTTCTACCTCCCTCTCTGACCCTACTTCTTAGAAGGGGACTGGTTGAAAGAGGAGTGGGGACAGGATGAACTGTTTATCCTCCCCTTGCAAGAGGCATTGCTCATAGGGGAGCTTCAGTAGATTTGGGAATTTTTTCTTTACATTTGGCAGGAGCTTCCTCTATTTTAGGAGCAGTAAACTTTATTACCACTTGTATTAATATACGTACGTCAGGAATAACTATGGATCGAATACCTTTATTTGTTTGGTCAGTTTTTATCACTGCCATTTTACTGCTCCTTTCTTTACCTGTGTTAGCAGGGGCAATTACTATGCTATTAACAGATCGAAATTTAAACACTTCTTTTTTTGACCCTAGAGGAGGCGGGGACCCAGTTCTTTATCAGCATCTATTT
D1_HI11_6	ACTGCGTTAAGGATATTAATTCGGACAGAGCTTGGAAGCCCTGGCAGGTTTATTGGGGATGATCAAATTTATAATGTTATTGTAACTGCCCATGCTTTTGTTATAATCTTTTTCATAGTTATACCTGTTATAATTGGAGGTTTTGGGAATTGGCTAGTTCCATTAATATTAGGAGCTCCTGATATAGCGTTTCCTCGTATAAATAATATGAGATTTTGACTTCTACCTCCCTCTCTGACCCTACTTCTTAGAAGGGGACTGGTTGAAAGAGGAGTGGGGACAGGATGAACTGTTTATCCTCCCCTTGCAAGAGGCATTGCTCATAGGGGAGCTTCAGTAGATTTGGGAATTTTTTCTTTACATTTGGCAGGAGCTTCCTCTATTTTAGGAGCAGTAAACTTTATTACCACTTGTATTAATATACGTACGTCGGGAATAACTATGGATCGAATACCTTTATTTGTTTGGTCAGTTTTTATCACTGCCATTTTACTGCTCCTTTCTTTACCTGTGTTAGCAGGGGCAATTACTATGCTATTAACAGATCGAAATTTAAACACTTCTTTTTTTGACCCTAGAGGAGGCGGAGACCCAGTTCTTTATCAGCATCTATTT
D1_HI11_7	ACTGCGTTAAGGATATTAATTCGGACAGAGCTTGGAAGCCCTGGCAGGTTTATTGGGGATGATCAAATTTATAATGTTATTGTAACTGCCCATGCTTTTGTTATAATCTTTTTCATAGTTATACCTGTTATAATTGGAGGTTTTGGGAATTGGCTAGTTCCATTAATATTAGGAGCTCCTGATATAGCGTTTCCTCGTATAAATAATATGAGATTTTGACTTCTACCTCCCTCTCTGACCCTACTTCTTAGAAGGGGACTGGTTGAAAGAGGAGTGGGGACAGGATGAACTGTTTATCCTCCCCTTGCAAGAGGCATTGCTCATAGGGGAGCTTCAGTAGATTTGGGAATTTTTTCTTTACATTTGGCAGGAGCTTCCTCTATTTTAGGAGCAGTAAACTTTATTACCACTTGTATTAATATACGTACGTCGGGAATAACTATGGATCGAATACCTTTATTTGTTTGGTCAGTTTTTATCACTGCCATTTTACTGCTCCTTTCTTTACCTGTGTTAGCAGGGGCAATTACTATGCTATTAACAGATCGAAATTTAAACACTTCTTTTTTTGACCCTAGAGGAGGCGGAGACCCAGTTCTTTATCAGCATCTATTT
E2_HI15_1	ACTGCACTGAGAATGTTAATTCGAACAGAGCTTGGGAGCCCTGGTAGATTTATTGGGGATGACCAGATTTATAATGTAATTGTCACTGCTCATGCTTTTGTTATAATCTTTTTTATAGTTATACCTGTTATAATTGGAGGTTTTGGGAACTGATTAGTTCCATTAATATTAGGAGCTCCTGATATAGCATTTCCTCGTATAAATAATATAAGGTTCTGACTTTTACCTCCATCTTTAACCTTACTTCTCAGAAGGGGGCTGGTTGAAAGAGGAGTAGGAACAGGGTGAACTGTCTACCCCCCTCTTGCAAGAGGTATTGCACATAGAGGGGCTTCTGTTGATTTAGGAATTTTTTCCTTACATTTAGCAGGAGCTTCCTCTATTTTAGGGGCAGTAAATTTTATTACCACTTGTATCAATATACGTACATCAGGGATAACTTTAGATCGGATACCTTTATTCGTTTGGTCTGTCTTTATCACTGCCATCTTATTACTTCTTTCTTTGCCTGTATTGGCAGGAGCAATTACTATGTTATTAACAGATCGAAATTTAAATACTTCTTTTTTTGACCCCAGAGGAGGAGGAGACCCAGTTCTTTATCAACATCTATTT
E3_HI16_1	ACTGCATTGAGAATGTTAATTCGAACAGAGCTTGGGAGCCCTGGTAGATTTATTGGGGATGATCAGATTTACAATGTAATTGTCACTGCTCATGCTTTTGTTATAATCTTTTTTATAGTCATACCTGTTATAATTGGAGGTTTTGGGAATTGATTAGTTCCATTAATATTAGGAGCTCCTGATATAGCATTTCCTCGTATAAATAATATAAGGTTCTGACTTCTACCTCCATCTTTAACCTTACTTCTCAGAAGGGGACTGGTTGAAAGAGGAGTAGGAACAGGGTGAACTGTCTATCCCCCTCTTGCAAGGGGTATTGCACATAGAGGAGCTTCTGTTGATTTAGGAATTTTTTCCTTACATTTAGCAGGAGCTTCCTCTATTTTAGGAGCAGTAAATTTTATTACCACTTGTATCAATATACGTACATCAGGGATAACTTTAGATCGGATACCTTTATTCGTTTGGTCTGTCTTTATCACTGCCATCTTATTACTTCTTTCTTTACCTGTATTGGCAGGAGCAATTACTATGTTATTAACAGATCGAAATTTAAATACTTCTTTTTTTGACCCTAGAGGAGGGGGAGACCCAGTTCTTTATCAACATCTATTT
E3_HI16_10	ACTGCATTGAGAATGTTAATTCGAACAGAGCTTGGGAGCCCTGGTAGATTTATTGGGGATGATCAGATTTACAATGTAATTGTCACTGCTCATGCTTTTGTTATAATCTTTTTTATAGTCATACCTGTTATAATTGGAGGTTTTGGGAACTGATTAGTTCCATTAATATTAGGAGCTCCTGATATAGCATTTCCTCGTATAAATAATATAAGGTTCTGACTTCTACCTCCATCTTTAACCTTACTTCTCAGAAGGGGACTGGTTGAAAGAGGAGTAGGAACAGGGTGAACTGTCTATCCCCCTCTTGCAAGGGGTATTGCACATAGAGGAGCTTCTGTTGATTTAGGAATTTTTTCCTTACATTTAGCAGGAGCTTCCTCTATTTTAGGAGCAGTAAATTTTATTACCACTTGTATCAATATACGTACATCAGGGATAACTTTAGATCGGATACCTTTATTCGTTTGGTCTGTCTTTATCACTGCCATCTTATTACTTCTTTCTTTACCTGTATTGGCAGGAGCAATTACTATGTTATTAACAGATCGAAATTTAAATACTTCTTTTTTTGACCCTAGAGGAGGGGGAGACCCAGTTCTTTATCAACATCTATTT
E3_HI16_11	ACTGCATTGAGAATGTTAATTCGAACAGAGCTTGGGAGCCCTGGTAGATTTATTGGGGATGATCAGATTTACAATGTAATTGTCACTGCTCATGCTTTTGTTATAATCTTTTTTATAGTCATACCTGTTATAATTGGAGGTTTTGGGAACTGATTAGTTCCATTAATATTAGGAGCTCCTGATATAGCATTTCCTCGTATAAATAATATAAGGTTCTGACTTCTACCTCCATCTTTAACCTTACTTCTCAGAAGGGGACTGGTTGAAAGAGGAGTAGGAACAGGGTGAACTGTCTATCCCCCTCTTGCAAGGGGTATTGCACATAGAGGAGCTTCTGTTGACTTAGGAATTTTTTCCTTACATTTAGCAGGAGCTTCCTCTATTTTAGGAGCAGTAAATTTTATTACCACTTGTATCAATATACGTACATCAGGGATAACTTTAGATCGGATACCTTTATTCGTTTGGTCTGTCTTTATCACTGCCATCTTATTACTTCTTTCTTTACCTGTATTGGCAGGAGCAATTACTATGTTATTAACAGATCGAAATTTAAATACTTCTTTTTTTGACCCTAGAGGAGGGGGAGACCCAGTTCTTTATCAACATCTATTT
E3_HI16_2	ACTGCATTGAGAATGTTAATTCGAACAGAGCTTGGGAGCCCTGGTAGATTTATTGGGGATGATCAGATTTACAATGTAATTGTCACTGCTCATGCTTTTGTTATAATCTTTTTTATAGTCATACCTGTTATAATTGGAGGTTTTGGGAACTGATTAGTTCCATTAATATTAGGAGCTCCTGATATAGCATTTCCTCGTATAAATAATATAAGGTTCTGACTTCTACCTCCATCTTTAACCTTACTTCTCAGAAGGGGACTGGTTGAAAGAGGAGTAGGAACAGGGTGAACTGTCTATCCCCCTCTTGCAAGGGGTATTGCACATAGAGGAGCTTCTGTTGACTTAGGAATTTTTTCCTTACATTTAGCAGGAGCTTCCTCTATTTTAGGAGCAGTAAATTTTATTACCACTTGTATCAATATACGTACATCAGGGATAACTTTAGATCGGATACCTTTATTCGTTTGGTCTGTCTTTATCACTGCCATCTTATTACTTCTTTCTTTACCTGTATTGGCAGGAGCAATTACTATGTTATTAACAGATCGAAATTTAAATACTTCTTTTTTTGACCCTAGAGGAGGGGGAGACCCAGTTCTTTATCAACATCTATTT
E3_HI16_3	ACTGCATTGAGAATGTTAATTCGAACAGAGCTTGGGAGCCCTGGTAGATTTATTGGGGATGATCAGATTTACAATGTAATTGTCACTGCTCATGCTTTTGTTATAATCTTTTTTATAGTCATACCTGTTATAATTGGAGGTTTTGGGAACTGATTAGTTCCATTAATATTAGGAGCTCCTGATATAGCATTTCCTCGTATAAATAATATAAGGTTCTGACTTCTACCTCCATCTTTAACCTTACTTCTCAGAAGGGGACTGGTTGAAAGAGGAGTAGGAACAGGGTGAACTGTCTATCCCCCTCTTGCAAGGGGTATTGCACATAGAGGAGCTTCTGTTGATTTAGGAATTTTTTCCTTACATTTAGCAGGAGCTTCCTCTATTTTAGGAGCAGTAAATTTTATTACCACTTGTATCAATATACGTACATCAGGGATAACTTTAGATCGGATACCTTTATTCGTTTGGTCTGTCTTTATCACTGCCATCTTATTACTTCTTTCTTTACCTGTATTGGCAGGAGCAATTACTATGTTATTAACAGATCGAAATTTAAATACTTCTTTTTTTGACCCTAGAGGAGGGGGAGACCCAGTTCTTTATCAACATCTATTT
E3_HI16_4	ACTGCATTGAGAATGTTAATTCGAACAGAGCTTGGGAGCCCTGGTAGATTTATTGGGGATGATCAGATTTACAATGTAATTGTCACTGCTCATGCTTTTGTTATAATCTTTTTTATAGTCATACCTGTTATAATTGGAGGTTTTGGGAACTGATTAGTTCCATTAATATTAGGAGCTCCTGATATAGCATTTCCTCGTATAAATAATATAAGGTTCTGACTTCTACCTCCATCTTTAACCTTACTTCTCAGAAGGGGACTGGTTGAAAGAGGAGTAGGAACAGGGTGAACTGTCTATCCCCCTCTTGCAAGGGGTATTGCACATAGAGGAGCTTCTGTTGACTTAGGAATTTTTTCCTTACATTTAGCAGGAGCTTCCTCTATTTTAGGAGCAGTAAATTTTATTACCACTTGTATCAATATACGTACATCAGGGATAACTTTAGATCGGATACCTTTATTCGTTTGGTCTGTCTTTATCACTGCCATCTTATTACTTCTTTCTTTACCTGTATTGGCAGGAGCAATTACTATGTTATTAACAGATCGAAATTTAAATACTTCTTTTTTTGACCCTAGAGGAGGGGGAGACCCAGNNNNNNNNNNNNNNNNNNNN
E3_HI16_5	ACTGCATTGAGAATGTTAATTCGAACAGAGCTTGGGAGCCCTGGTAGATTTATTGGGGATGATCAGATTTACAATGTAATTGTCACTGCTCATGCTTTTGTTATAATCTTTTTTATAGTCATACCTGTTATAATTGGAGGTTTTGGGAACTGATTAGTTCCATTAATATTAGGAGCTCCTGATATAGCATTTCCTCGTATAAATAATATAAGGTTCTGACTTCTACCTCCATCTTTAACCTTACTTCTCAGAAGGGGACTGGTTGAAAGAGGAGTAGGAACAGGGTGAACTGTCTATCCCCCTCTTGCAAGGGGTATTGCACATAGAGGAGCTTCTGTTGACTTAGGAATTTTTTCCTTACATTTAGCAGGAGCTTCCTCTATTTTAGGAGCAGTAAATTTTATTACCACTTGTATCAATATACGTACATCAGGGATAACTTTAGATCGGATACCTTTATTCGTTTGGTCTGTCTTTATCACTGCCATCTTATTACTTCTTTCTTTACCTGTATTGGCAGGAGCAATTACTATGTTATTAACAGATCGAAATTTAAATACTTCTTTTTTTGACCCTAGAGGAGGGGGAGACCCAGTTCTTTATCAACATCTATTT
E3_HI16_6	ACTGCATTGAGAATGTTAATTCGAACAGAGCTTGGGAGCCCTGGTAGATTTATTGGGGATGATCAGATTTACAATGTAATTGTCACTGCTCATGCTTTTGTTATAATCTTTTTTATAGTCATACCTGTTATAATTGGAGGTTTTGGGAACTGATTAGTTCCATTAATATTAGGAGCTCCTGATATAGCATTTCCTCGTATAAATAATATAAGGTTCTGACTTCTACCTCCATCTTTAACCTTACTTCTCAGAAGGGGACTGGTTGAAAGAGGAGTAGGAACAGGGTGAACTGTCTATCCCCCTCTTGCAAGGGGTATTGCACATAGAGGAGCTTCTGTTGATTTAGGAATTTTTTCCTTACATTTAGCAGGAGCTTCCTCTATTTTAGGAGCAGTAAATTTTATTACCACTTGTATCAATATACGTACATCAGGGATAACTTTAGATCGGATACCTTTATTCGTTTGGTCTGTCTTTATCACTGCCATCTTATTACTTCTTTCTTTACCTGTATTGGCAGGAGCAATTACTATGTTATTAACAGATCGAAATTTAAATACTTCTTTTTTTGACCCTAGAGGAGGGGGAGACCCAGTTCTTTATCAACATCTATTT
E3_HI16_7	ACTGCATTGAGAATGTTAATTCGAACAGAGCTTGGGAGCCCTGGTAGATTTATTGGGGATGATCAGATTTACAATGTAATTGTCACTGCTCATGCTTTTGTTATAATCTTTTTTATAGTCATACCTGTTATAATTGGAGGTTTTGGGAACTGATTAGTTCCATTAATATTAGGAGCTCCTGATATAGCATTTCCTCGTATAAATAATATAAGGTTCTGACTTCTACCTCCATCTTTAACCTTACTTCTCAGAAGGGGACTGGTTGAAAGAGGAGTAGGAACAGGGTGAACTGTCTATCCCCCTCTTGCAAGGGGTATTGCACATAGAGGAGCTTCTGTTGATTTAGGAATTTTTTCCTTACATTTAGCAGGAGCTTCCTCTATTTTAGGAGCAGTAAATTTTATTACCACTTGTATCAATATACGTACATCAGGGATAACTTTAGATCGGATACCTTTATTCGTTTGGTCTGTCTTTATCACTGCCATCTTATTACTTCTTTCTTTACCTGTATTGGCAGGAGCAATTACTATGTTATTAACAGATCGAAATTTAAATACTTCTTTTTTTGACCCTAGAGGAGGGGGAGACCCAGTTCTTTATCAACATCTATTT
F1_HI18_1	ACTGCATTGAGAATATTAATTCGAACAGAGCTTGGAAGCCCCGGTAGATTTATTGGGGATGATCAGATTTATAATGTAATTGTCACTGCTCATGCTTTTGTTATAATCTTTTTTATAGTCATACCTGTTATAATTGGGGGTTTTGGGAATTGGTTAGTCCCATTAATATTAGGGGCCCCTGATATGGCATTCCCCCGTATAAATAATATAAGATTCTGACTCCTACCTCCATCCCTAACTTTACTTCTTAGGAGAGGATTAGTTGAAAGAGGAGTTGGGACAGGATGGACTGTCTACCCTCCTCTTGCAAGAGGTATCGCACACAGAGGAGCTTCTGTAGACTTAGGGATTTTTTCTTTACATTTAGCAGGAGCTTCTTCTATCTTAGGGGCAGTAAATTTTATTACCACTTGTATTAATATACGTTCATCGGGTATAACCATAGACCGGATACCTTTATTTGTATGGTCAGTATTTATCACTGCTATTTTATTGCTTCTTTCTTTACCTGTATTAGCAGGAGCAATTACTATACTATTAACAGACCGAAATTTAAACACTTCTTTTTTTGATCCCAGAGGAGGAGGAGACCCAGTTCTTTACCAGCATTTATTT
F1_HI18_14	ACTGCATTGAGAATATTAATTCGAACAGAGCTTGGAAGCCCCGGTAGATTTATTGGGGATGATCAGATTTATAATGTAATTGTCACTGCTCATGCTTTTGTTATAATCTTTTTTATAGTCATGCCTGTTATAATTGGGGGTTTTGGGAATTGGTTAGTCCCATTAATATTAGGGGCCCCTGATATGGCATTCCCCCGTATAAATAATATAAGATTCTGACTCCTACCTCCATCCCTAACTTTACTtCTTAGGAGAGGATTAGTTGAAAGAGGAGTTGGGACAGGATGGACTGTCTACCCTCCTCTTGCAAGAGGTATCGCACACAGAGGAGCTTCTGTAGACTTAGGGATTTTTTCTTTACATTTAGCAGGAGCTTCTTCTATCTTAGGGGCAGTAAATTTTATTACCACTTGTATTAATATACGTTCATCGGGTATAACCATAGACCGGATACCTTTATTTGTATGGTCAGTATTTATCACTGCTATTTTATTGCTTCTTTCTTTACCTGTATTAGCAGGAGCAATTACTATACTATTAACAGACCGAAATTTAAACACTTCTTTTTTTGATCCCAGAGGAGGAGGAGACCCAGTTCTTTACCAGCATTTATTT
F1_HI18_18	ACTGCATTGAGAATATTAATTCGAACAGAGCTTGGAAGCCCCGGTAGATTTATTGGGGATGATCAGATTTATAATGTAATTGTCACTGCTCATGCTTTTGTTATAATCTTTTTTATAGTCATGCCTGTTATAATTGGGGGTTTTGGGAATTGGTTAGTCCCATTAATATTAGGGGCCCCTGATATGGCATTCCCCCGTATAAATAATATAAGATTCTGACTCCTACCTCCATCCCTAACTTTACTTCTTAGGAGAGGATTAGTTGAAAGAGGAGTTGGGACAGGATGGACTGTCTACCCTCCTCTTGCAAGAGGTATCGCACACAGAGGAGCTTCTGTAGACTTAGGGATTTTTTCTTTACATTTAGCAGGAGCTTCTTCTATCTTAGGGGCAGTAAATTTTATTACCACTTGTATTAATATACGTTCATCGGGTATAACCATAGACCGGATACCTTTATTTGTATGGTCAGTATTTATCACTGCTATTTTATTGCTTCTTTCTTTACCTGTATTAGCAGGAGCAATTACTATACTATTAACAGACCGAAATTTAAACACTTCTTTTTTTGATCCCAGAGGAGGAGGAGACCCAGTTCTTTACCAGCATTTATTT
F1_HI18_2	ACTGCATTGAGAATATTAATTCGAACAGAGCTTGGAAGCCCCGGTAGATTTATTGGGGATGATCAGATTTATAATGTAATTGTCACTGCTCATGCTTTTGTTATAATCTTTTTTATAGTCATGCCTGTTATAATTGGGGGTTTTGGGAATTGGTTAGTCCCATTAATATTAGGGGCCCCTGATATGGCATTCCCCCGTATAAATAATATAAGATTCTGACTCCTACCTCCATCCCTAACTTTACTTCTTAGGAGAGGATTAGTTGAAAGAGGAGTTGGGACAGGATGGACTGTCTACCCTCCTCTTGCAAGAGGTATCGCACACAGAGGAGCTTCTGTAGACTTAGGGATTTTTTCTTTACATTTAGCAGGAGCTTCTTCTATCTTAGGGGCAGTAAATTTTATTACCACTTGTATTAATATACGTTCATCGGGTATAACCATAGACCGGATACCTTTATTTGTATGGTCAGTATTTATCACTGCTATTTTATTGCTTCTTTCTTTACCTGTATTAGCAGGAGCAATTACTATACTATTAACAGACCGAAATTTAAACACTTCTTTTTTTGATCCCAGAGGAGGAGGAGACCCAGTTCTTTACCAGCATTTATTT
F1_HI18_3	ACTGCATTGAGAATATTAATTCGAACAGAGCTTGGAAGCCCCGGTAGATTTATTGGGGATGATCAGATTTATAATGTAATTGTCACTGCTCATGCTTTTGTTATAATCTTTTTTATAGTCATACCTGTTATAATTGGGGGTTTTGGGAATTGGTTAGTCCCATTAATATTAGGGGCCCCTGATATGGCATTCCCCCGTATAAATAATATAAGATTCTGACTCCTACCTCCATCCCTAACTTTACTTCTTAGGAGAGGATTAGTTGAAAGAGGAGTTGGGACAGGATGGACTGTCTACCCTCCTCTTGCAAGAGGTATCGCACACAGAGGAGCTTCTGTAGACTTAGGGATTTTTTCTTTACATTTAGCAGGAGCTTCTTCTATCTTAGGGGCAGTAAATTTTATTACCACTTGTATTAATATACGTTCATCGGGTATAACCATAGACCGGATACCTTTATTTGTATGGTCAGTATTTATCACTGCTATTTTATTGCTTCTTTCTTTACCTGTATTAGCAGGAGCAATTACTATACTATTAACAGACCGAAATTTAAACACTTCTTTTTTTGATCCCAGAGGAGGAGGAGACCCAGTTCTTTACCAGCATTTATTT
F1_HI18_4	ACTGCATTGAGAATATTAATTCGAACAGAGCTTGGAAGCCCCGGTAGATTTATTGGGGATGATCAGATTTATAATGTAATTGTCACTGCTCATGCTTTTGTTATAATCTTTTTTATAGTCATACCTGTTATAATTGGGGGTTTTGGGAATTGGTTAGTCCCATTAATATTAGGGGCCCCTGATATGGCATTCCCCCGTATAAATAATATAAGATTCTGACTCCTACCTCCATCCCTAACTTTACTTCTTAGGAGAGGATTAGTTGAAAGAGGAGTTGGGACAGGATGGACTGTCTACCCTCCTCTTGCAAGAGGTATCGCACACAGAGGAGCTTCTGTAGACTTAGGGATTTTTTCTTTACATTTAGCAGGAGCTTCTTCTATCTTAGGGGCAGTAAATTTTATTACCACTTGTATTAATATACGTTCATCGGGTATAACCATAGACCGGATACCTTTATTTGTATGGTCAGTATTTATCACTGCTATTTTATTGCTTCTTTCTTTACCTGTATTAGCAGGAGCAATTACTATACTATTAACAGACCGAAATTTAAACACTTCTTTTTTTGATCCCAGAGGAGGAGGAGACCCAGTTCTTTACCAGCATTTATTT
F1_HI18_5	ACTGCATTGAGAATATTAATTCGAACAGAGCTTGGAAGCCCCGGTAGATTTATTGGGGATGATCAGATTTATAATGTAATTGTCACTGCTCATGCTTTTGTTATAATCTTTTTTATAGTCATGCCTGTTATAATTGGGGGTTTTGGGAATTGGTTAGTCCCATTAATATTAGGGGCCCCTGATATGGCATTCCCCCGTATAAATAATATAAGATTCTGACTCCTACCTCCATCCCTAACTTTACTTCTTAGGAGAGGATTAGTTGAAAGAGGAGTTGGGACAGGATGGACTGTCTACCCTCCTCTTGCAAGAGGTATCGCACACAGAGGAGCTTCTGTAGACTTAGGGATTTTTTCTTTACATTTAGCAGGAGCTTCTTCTATCTTAGGGGCAGTAAATTTTATTACCACTTGTATTAATATACGTTCATCGGGTATAACCATAGACCGGATACCTTTATTTGTATGGTCAGTATTTATCACTGCTATTTTATTGCTTCTTTCTTTACCTGTATTAGCAGGAGCAATTACTATACTATTAACAGACCGAAATTTAAACACTTCTTTTTTTGATCCCAGAGGAGGAGGAGACCCAGTTCTTTACCAGCATTTATTT
F1_HI18_6	ACTGCATTGAGAATATTAATTCGAACAGAGCTTGGAAGCCCCGGTAGATTTATTGGGGATGATCAGATTTATAATGTAATTGTCACTGCTCATGCTTTTGTTATAATCTTTTTTATAGTCATGCCTGTTATAATTGGGGGTTTTGGGAATTGGTTAGTCCCATTAATATTAGGGGCCCCTGATATGGCATTCCCCCGTATAAATAATATAAGATTCTGACTCCTACCTCCATCCCTAACTTTACTtCTTAGGAGAGGATTAGTTGAAAGAGGAGTTGGGACAGGATGGACTGTCTACCCTCCTCTTGCAAGAGGTATCGCACACAGAGGAGCTTCTGTAGACTTAGGGATTTTTTCTTTACATTTAGCAGGAGCTTCTTCTATCTTAGGGGCAGTAAATTTTATTACCACTTGTATTAATATACGTTCATCGGGTATAACCATAGACCGGATACCTTTATTTGTATGGTCAGTATTTATCACTGCTATTTTATTGCTTCTTTCTTTACCTGTATTAGCAGGAGCAATTACTATACTATTAACAGACCGAAATTTAAACACTTCTTTTTTTGATCCCAGAGGAGGAGGAGACCCAGTTCTTTACCAGCATTTATTT
F1_HI18_7	ACTGCATTGAGAATATTAATTCGAACAGAGCTTGGAAGCCCCGGTAGATTTATTGGGGATGATCAGATTTATAATGTAATTGTCACTGCTCATGCTTTTGTTATAATCTTTTTTATAGTCATGCCTGTTATAATTGGGGGTTTTGGGAATTGGTTAGTCCCATTAATATTAGGGGCCCCTGATATGGCATTCCCCCGTATAAATAATATAAGATTCTGACTCCTACCTCCATCCCTAACTTTACTTCTTAGGAGAGGATTAGTTGAAAGAGGAGTTGGGACAGGATGGACTGTCTACCCTCCTCTTGCAAGAGGTATCGCACACAGAGGAGCTTCTGTAGACTTAGGGATTTTTTCTTTACATTTAGCAGGAGCTTCTTCTATCTTAGGGGCAGTAAATTTTATTACCACTTGTATTAATATACGTTCATCGGGTATAACCATAGACCGGATACCTTTATTTGTATGGTCAGTATTTATCACTGCTATTTTATTGCTTCTTTCTTTACCTGTATTAGCAGGAGCAATTACTATACTATTAACAGACCGAAATTTAAACACTTCTTTTTTTGATCCCAGAGGAGGAGGAGACCCAGTTCTTTACCAGCATTTATTT
F1_HI18_8	ACTGCATTGAGAATATTAATTCGAACAGAGCTTGGAAGCCCCGGTAGATTTATTGGGGATGATCAGATTTATAATGTAATTGTCACTGCTCATGCTTTTGTTATAATCTTTTTTATAGTCATGCCTGTTATAATTGGGGGTTTTGGGAATTGGTTAGTCCCATTAATATTAGGGGCCCCTGATATGGCATTCCCCCGTATAAATAATATAAGATTCTGACTCCTACCTCCATCCCTAACTTTACTTCTTAGGAGAGGATTAGTTGAAAGAGGAGTTGGGACAGGATGGACTGTCTACCCTCCTCTTGCAAGAGGTATCGCACACAGAGGAGCTTCTGTAGACTTAGGGATTTTTTCTTTACATTTAGCAGGAGCTTCTTCTATCTTAGGGGCAGTAAATTTTATTACCACTTGTATTAATATACGTTCATCGGGTATAACCATAGACCGGATACCTTTATTTGTATGGTCAGTATTTATCACTGCTATTTTATTGCTTCTTTCTTTACCTGTATTAGCAGGAGCAATTACTATACTATTAACAGACCGAAATTTAAACACTTCTTTTTTTGATCCCAGAGGAGGAGGAGACCCAGTTCTTTACCAGCATTTATTT
A2_HI2_1	ACTGCATTGAGAATATTAATTCGAACTGAACTTGGCAGGCCGGGGAGGTTTATTGGGGATGATCAAATTTATAATGTGATTGTAACTGCACATGCTTTCGTTATGATTTTTTTTATAGTTATACCTGTTATAATTGGAGGATTTGGGAACTGACTAGTCCCATTGATGCTAGGAGCCCCTGATATAGCTTTTCCACGAATAAATAATATAAGATTCTGACTTCTGCCACCCTCTCTAACCCTCCTTCTCAGAAGGGGGCTAGTCGAGAGAGGAGTAGGAACAGGGTGAACTGTTTACCCTCCTTTAGCAAGAGGTATTGCCCATAGAGGGGCTTCTGTAGATTTAGGAATTTTTTCTTTACATTTAGCAGGAGCTTCTTCTATTCTTGGAGCAGTAAATTTTATTACTACTTGTATTAATATGCGAACATCTGGAATAACTATAGACCGAATACCTCTGTTTGTATGGTCAGTTTTTATCACTGCAATTTTATTACTTCTCTCTTTACCTGTTTTAGCAGGAGCAATTACTATACTATTAACAGATCGAAATTTAAACACTTCTTTTTTTGACCCTAGAGGAGGAGGGGATCCTGTTCTTTATCAGCATTTATTT
A3_HI3_1	ACTGCATTGAGAATATTAATTCGAACTGAACTTGGTAGACCAGGGAGATTTATTGGGGACGATCAAATTTATAATGTAATTGTAACTGCACATGCTTTTGTCATGATTTTTTTTATAGTTATACCTGTTATAATCGGAGGATTTGGCAATTGATTAGTCCCATTGATGTTAGGGGCTCCTGATATAGCTTTTCCACGAATAAATAATATAAGATTCTGGCTTCTCCCACCTTCTCTAACCCTCCTTCTCAGAAGGGGGCTAGTTGAGAGAGGGGTAGGAACAGGGTGAACTGTTTACCCTCCTCTAGCAAGGGGTATTGCCCATAGAGGGGCTTCTGTCGATCTAGGAATTTTTTCTTTACATTTAGCAGGAGCTTCTTCTATTCTTGGAGCAGTAAATTTTATTACTACTTGTATTAATATGCGTACATCTGGGATAACTATAGACCGAATACCTCTATTTGTATGGTCAGTTTTTATCACTGCAATTTTATTACTTCTCTCCTTACCTGTATTAGCAGGAGCAATTACTATACTATTAACAGACCGAAACTTAAACACTTCTTTTTTTGATCCTAGTGGGGGAGGGGATCCTGTTCTTTATCAGCATTTATTT
F5_HI6_1	ACTGCATTGAGGATATTAATTCGAACAGAGCTTGGAAGTCCCGGTAGATTTATTGGGGATGATCAGATCTATAATGTAATTGTCACTGCTCATGCTTTTGTTATAATCTTTTTTATAGTAATACCTGTTATAATTGGGGGTTTTGGGAATTGGTTGGTTCCATTAATATTAGGGGCTCCTGATATGGCATTCCCCCGTATAAATAATATAAGATTCTGACTTTTACCACCATCTCTAACTTTACTTCTCAGGAGAGGATTAGTTGAAAGAGGAGTTGGGACAGGATGAACTGTCTACCCTCCTCTTGCAAGAGGTATTGCACACAGAGGAGCTTCTGTAGACTTAGGAATTTTTTCTTTACATTTAGCAGGAGCTTCTTCTATCTTAGGAGCAGTAAATTTTATTACCACTTGTATTAATATACGTACATCGGGTATAACCATAGACCGGATACCTTTATTTGTTTGGTCAGTATTTATCACTGCTATTTTATTACTTCTTTCTTTACCTGTTCTAGCAGGAGCAATTACTATACTGTTAACAGACCGAAATTTAAACACTTCTTTTTTTGACCCTAGAGGAGGAGGGGACCCAGTTCTTTACCAGCATTTATTT
F5_HI6_10	ACTGCATTGAGGATATTAATTCGAACAGAGCTTGGAAGTCCCGGTAGATTTATTGGGGATGATCAGATCTATAATGTAATTGTCACTGCTCATGCTTTTGTTATAATCTTTTTTATAGTAATACCTGTTATAATTGGGGGTTTTGGGAATTGGTTGGTTCCATTAATATTAGGGGCTCCTGATATGGCATTCCCCCGTATAAATAATATAAGATTCTGACTTTTACCACCATCTCTAACTTTACTTCTCAGGAGAGGATTAGTTGAAAGAGGAGTTGGGACAGGATGAACTGTCTACCCTCCTCTTGCAAGAGGTATTGCACACAGAGGAGCTTCTGTAGACTTAGGAATTTTTTCTTTACATTTAGCAGGAGCTTCTTCTATCTTAGGAGCAGTAAATTTTATTACCACTTGTATTAATATACGTACATCGGGTATAACCATAGACCGGATACCTTTATTTGTTTGGTCAGTATTTATCACTGCTATTTTATTACTTCTTTCTTTACCTGTTCTAGCAGGAGCAATTACTATACTGTTAACAGACCGAAATTTAAACACTTCTTTTTTTGACCCTAGAGGAGGAGGGGACCCAGTTCTTTACCAGCATTTATTT
F5_HI6_11	ACTGCATTGAGGATATTAATTCGAACAGAGCTTGGGAGTCCCGGTAGATTTATTGGGGATGATCAGATTTATAATGTAATTGTCACTGCTCATGCTTTTGTTATAATCTTTTTTATAGTAATACCTGTTATAATTGGGGGTTTTGGGAATTGGTTGGTTCCATTAATATTAGGGGCTCCTGATATGGCATTCCCCCGTATAAATAATATAAGATTCTGACTTCTACCTCCATCTCTAACTTTACTTCTCAGGAGAGGACTAGTTGAAAGAGGAGTTGGGACAGGATGAACTGTTTACCCTCCTCTTGCAAGAGGTATTGCACACAGAGGAGCTTCTGTAGACTTAGGAATTTTTTCTTTACATTTAGCAGGAGCTTCTTCTATCTTAGGAGCAGTAAATTTTATTACCACTTGTATTAATATACGCACATCGGGTATAACCATAGACCGGATACCTTTATTTGTTTGGTCAGTATTTATCACTGCCATTTTATTACTTCTTTCTTTACCTGTACTAGCAGGAGCAATTACTATACTGTTAACAGATCGAAATTTAAACACTTCTTTTTTTGACCCTAGAGGGGGGGGAGACCCAGTTCTTTACCAGCATTTATTT
F5_HI6_13	ACTGCATTGAGGATATTAATTCGAACAGAGCTTGGGAGTCCCGGTAGATTTATTGGGGATGATCAGATTTATAATGTAATTGTCACTGCTCATGCTTTTGTTATAATCTTTTTTATAGTAATACCTGTTATAATTGGGGGTTTTGGGAATTGGTTGGTTCCATTAATATTAGGGGCTCCTGATATGGCATTCCCCCGTATAAATAATATAAGATTCTGACTTCTACCTCCATCTCTAACTTTACTTCTCAGGAGAGGACTAGTTGAAAGAGGAGTTGGGACAGGATGAACTGTTTACCCTCCTCTTGCAAGAGGTATTGCACACAGAGGAGCTTCTGTAGACTTAGGAATTTTTTCTTTACATTTAGCAGGAGCTTCTTCTATCTTAGGAGCAGTAAATTTTATTACCACTTGTATTAATATACGCACATCGGGTATAACCATAGACCGGATACCTTTATTTGTTTGGTCAGTATTTATCACTGCCATTTTATTACTTCTTTCTTTACCTGTACTAGCAGGAGCAATTACTATACTGTTAACAGATCGAAATTTAAACACTTCTTTTTTTGACCCTAGAGGGGGGGGAGACCCAGTTCTTTACCAGCATTTATTT
F5_HI6_14	ACTGCATTGAGGATATTAATTCGAACAGAGCTTGGGAGTCCCGGTAGATTTATTGGGGATGATCAGATTTATAATGTAATTGTCACTGCTCATGCTTTTGTTATAATCTTTTTTATAGTAATACCTGTTATAATTGGGGGTTTTGGGAATTGGTTGGTTCCATTAATATTAGGGGCTCCTGATATGGCATTCCCCCGTATAAATAATATAAGATTCTGACTTCTACCTCCATCTCTAACTTTACTTCTCAGGAGAGGACTAGTTGAAAGAGGAGTTGGGACAGGATGAACTGTTTACCCTCCTCTTGCAAGAGGTATTGCACACAGAGGAGCTTCTGTTGACTTAGGAATTTTTTCTTTACATTTAGCAGGAGCTTCTTCTATCTTAGGAGCAGTAAATTTTATTACCACTTGTATTAATATACGCACATCGGGTATAACCATAGACCGGATACCTTTATTTGTTTGGTCAGTATTTATCACTGCCATTTTATTACTTCTTTCTTTACCTGTACTAGCAGGAGCAATTACTATACTGTTAACAGATCGAAATTTAAACACTTCTTTTTTTGACCCTAGAGGGGGGGGAGACCCAGTTCTTTACCAGCATTTATTT
F5_HI6_16	ACTGCATTGAGGATATTAATTCGAACAGAGCTTGGAAGTCCCGGTAGATTTATTGGGGATGATCAGATCTATAATGTAATTGTCACTGCTCATGCTTTTGTTATAATCTTTTTTATAGTAATACCTGTTATAATTGGGGGTTTTGGGAATTGGTTGGTTCCATTAATATTAGGGGCTCCTGATATGGCATTCCCCCGTATAAATAATATAAGATTCTGACTTTTACCACCATCTCTAACTTTACTTCTCAGGAGAGGATTAGTTGAAAGAGGAGTTGGGACAGGATGAACTGTCTACCCTCCTCTTGCAAGAGGTATTGCACACAGAGGAGCTTCTGTAGACTTAGGAATTTTTTCTTTACATTTAGCAGGAGCTTCTTCTATCTTAGGAGCAGTAAATTTTATTACCACTTGTATTAATATACGTACATCGGGTATAACCATAGACCGGATACCTTTATTTGTTTGGTCAGTATTTATCACTGCTATTTTATTACTTCTTTCTTTACCTGTTCTAGCAGGAGCAATTACTATATTGTTAACAGACCGAAATTTAAACACTTCTTTTTTTGACCCTAGAGGAGGAGGGGACCCAGTTCTTTACCAGCATTTATTT
F5_HI6_17	ACTGCATTGAGGATATTAATTCGAACAGAGCTTGGGAGTCCCGGTAGATTTATTGGGGATGATCAGATTTATAATGTAATTGTCACTGCTCATGCTTTTGTTATAATCTTTTTTATAGTAATACCTGTTATAATTGGGGGTTTTGGGAATTGGTTGGTTCCATTAATATTAGGGGCTCCTGATATGGCATTCCCCCGTATAAATAATATAAGATTCTGACTTCTACCTCCATCTCTAACTTTACTTCTCAGGAGAGGACTAGTTGAAAGAGGAGTTGGGACAGGATGAACTGTTTACCCTCCTCTTGCAAGAGGTATTGCACACAGAGGAGCTTCTGTTGACTTAGGAATTTTTTCTTTACATTTAGCAGGAGCTTCTTCTATCTTAGGAGCAGTAAATTTTATTACCACTTGTATTAATATACGCACATCGGGTATAACCATAGACCGGATACCTTTATTTGTTTGGTCAGTATTTATCACTGCCATTTTATTACTTCTTTCTTTACCTGTACTAGCAGGAGCAATTACTATACTGTTAACAGATCGAAATTTAAACACTTCTTTTTTTGACCCTAGAGGGGGGGGAGACCCAGTTCTTTACCAGCATTTATTT
F5_HI6_2	ACTGCATTGAGGATATTAATTCGAACAGAGCTTGGGAGTCCCGGTAGATTTATTGGGGATGATCAGATTTATAATGTAATTGTCACTGCTCATGCTTTTGTTATAATCTTTTTTATAGTAATACCTGTTATAATTGGGGGTTTTGGGAATTGGTTGGTTCCATTAATATTAGGGGCTCCTGATATGGCATTCCCCCGTATAAATAATATAAGATTCTGACTTCTACCTCCATCTCTAACTTTACTTCTCAGGAGAGGACTAGTTGAAAGAGGAGTTGGGACAGGATGAACTGTTTACCCTCCTCTTGCAAGAGGTATTGCACACAGAGGAGCTTCTGTTGACTTAGGAATTTTTTCTTTACATTTAGCAGGAGCTTCTTCTATCTTAGGAGCAGTAAATTTTATTACCACTTGTATTAATATACGCACATCGGGTATAACCATAGACCGGATACCTTTATTTGTTTGGTCAGTATTTATCACTGCCATTTTATTACTTCTTTCTTTACCTGTACTAGCAGGAGCAATTACTATACTGTTAACAGATCGAAATTTAAACACTTCTTTTTTTGACCCTAGAGGGGGGGGAGACCCAGTTCTTTACCAGCATTTATTT
F5_HI6_3	ACTGCATTGAGGATATTAATTCGAACAGAGCTTGGAAGTCCCGGTAGATTTATTGGGGATGATCAGATCTATAATGTAATTGTCACTGCTCATGCTTTTGTTATAATCTTTTTTATAGTAATACCTGTTATAATTGGGGGTTTTGGGAATTGGTTGGTTCCATTAATATTAGGGGCTCCTGATATGGCATTCCCCCGTATAAATAATATAAGATTCTGACTTTTACCACCATCTCTAACTTTACTTCTCAGGAGAGGATTAGTTGAAAGAGGAGTTGGGACAGGATGAACTGTCTACCCTCCTCTTGCAAGAGGTATTGCACACAGAGGAGCTTCTGTAGACTTAGGAATTTTTTCTTTACATTTAGCAGGAGCTTCTTCTATCTTAGGAGCAGTAAATTTTATTACCACTTGTATTAATATACGTACATCGGGTATAACCATAGACCGGATACCTTTATTTGTTTGGTCAGTATTTATCACTGCTATTTTATTACTTCTTTCTTTACCTGTTCTAGCAGGAGCAATTACTATACTGTTAACAGACCGAAATTTAAACACTTCTTTTTTTGACCCTAGAGGAGGAGGGGACCCAGTTCTTTACCAGCATTTATTT
F5_HI6_4	ACTGCATTGAGGATATTAATTCGAACAGAGCTTGGAAGTCCCGGTAGATTTATTGGGGATGATCAGATCTATAATGTAATTGTCACTGCTCATGCTTTTGTTATAATCTTTTTTATAGTAATACCTGTTATAATTGGGGGTTTTGGGAATTGGTTGGTCCCATTAATATTAGGGGCTCCTGATATGGCATTCCCCCGTATAAATAATATAAGATTCTGACTTTTACCACCATCTCTAACTTTACTTCTCAGGAGAGGATTAGTTGAAAGAGGAGTTGGGACAGGATGAACTGTCTACCCTCCTCTTGCAAGAGGTATTGCACACAGAGGAGCTTCTGTAGACTTAGGAATTTTTTCTTTACATTTAGCAGGAGCTTCTTCTATCTTAGGAGCAGTAAATTTTATTACCACTTGTATTAATATACGTACATCGGGTATAACCATAGACCGGATACCTTTATTTGTTTGGTCAGTATTTATCACTGCTATTTTATTACTTCTTTCTTTACCTGTTCTAGCAGGAGCAATTACTATACTGTTAACAGACCGAAATTTAAACACTTCTTTTTTTGACCCTAGAGGAGGAGGGGACCCAGTTCTTTACCAGCATTTATTT
F5_HI6_5	ACTGCATTGAGGATATTAATTCGAACAGAGCTTGGGAGTCCCGGTAGATTTATTGGGGATGATCAGATTTATAATGTAATTGTCACTGCTCATGCTTTTGTTATAATCTTTTTTATAGTAATACCTGTTATAATTGGGGGTTTTGGGAATTGGTTGGTTCCATTAATATTAGGGGCTCCTGATATGGCATTCCCCCGTATAAATAATATAAGATTCTGACTTCTACCTCCATCTCTAACTTTACTTCTCAGGAGAGGACTAGTTGAAAGAGGAGTTGGGACAGGATGAACTGTTTACCCTCCTCTTGCAAGAGGTATTGCACACAGAGGAGCTTCTGTAGACTTAGGAATTTTTTCTTTACATTTAGCAGGAGCTTCTTCTATCTTAGGAGCAGTAAATTTTATTACCACTTGTATTAATATACGCACATCGGGTATAACCATAGACCGGATACCTTTATTTGTTTGGTCAGTATTTATCACTGCCATTTTATTACTTCTTTCTTTACCTGTACTAGCAGGAGCAATTACTATACTGTTAACAGATCGAAATTTAAACACTTCTTTTTTTGACCCTAGAGGGGGGGGAGACCCAGTTCTTTACCAGCATTTATTT
F5_HI6_6	ACTGCATTGAGGATATTAATTCGAACAGAGCTTGGGAGTCCCGGTAGATTTATTGGGGATGATCAGATTTATAATGTAATTGTCACTGCTCATGCTTTTGTTATAATCTTTTTCATAGTAATACCTGTTATAATTGGGGGTTTTGGGAATTGGTTGGTTCCATTAATATTAGGGGCTCCTGATATGGCATTCCCCCGTATAAATAATATAAGATTCTGACTTCTACCACCGTCTCTAACTTTACTTCTCAGGAGAGGATTAGTTGAAAGAGGAGTTGGGACAGGATGAACTGTTTACCCTCCTCTTGCAAGAGGTATTGCACACAGAGGAGCTTCTGTAGACTTAGGAATTTTTTCTTTACATTTAGCAGGAGCTTCTTCTATCTTAGGAGCAGTAAATTTTATTACCACTTGTATTAATATACGTACATCGGGTATAACCATAGACCGGATACCTTTATTTGTTTGGTCAGTATTTATCACTGCTATTTTATTACTTCTTTCTTTACCTGTACTAGCAGGAGCAATTACTATACTGTTAACAGATCGAAATTTAAATACTTCTTTTTTTGATCCTAGAGGAGGGGGAGACCCAGTTCTTTACCAGCATTTATTT
F5_HI6_7	ACTGCATTGAGGATATTAATTCGAACAGAGCTTGGAAGTCCCGGTAGATTTATTGGGGATGATCAGATCTATAATGTAATTGTCACTGCTCATGCTTTTGTTATAATCTTTTTTATAGTAATACCTGTTATAATTGGGGGTTTTGGGAATTGGTTGGTTCCATTAATATTAGGGGCTCCTGATATGGCATTCCCCCGTATAAATAATATAAGATTCTGACTTTTACCACCATCTCTAACTTTACTTCTCAGGAGAGGATTAGTTGAAAGAGGAGTTGGGACAGGATGAACTGTCTACCCTCCTCTTGCAAGAGGTATTGCACACAGAGGAGCTTCTGTAGACTTAGGAATTTTTTCTTTACATTTAGCAGGAGCTTCTTCTATCTTAGGAGCAGTAAATTTTATTACCACTTGTATTAATATACGTACATCGGGTATAACCATAGACCGGATACCTTTATTTGTTTGGTCAGTATTTATCACTGCTATTTTATTACTTCTTTCTTTACCTGTTCTAGCAGGAGCAATTACTATACTGTTAACAGACCGAAATTTAAACACTTCTTTTTTTGACCCTAGAGGAGGAGGGGACCCAGTTCTTTACCAGCATTTATTT
F5_HI6_9	ACTGCATTGAGGATATTAATTCGAACAGAGCTTGGGAGTCCCGGTAGATTTATTGGGGATGATCAGATTTATAATGTAATTGTCACTGCTCATGCTTTTGTTATAATCTTTTTTATAGTAATACCTGTTATAATTGGGGGTTTTGGGAATTGGTTGGTTCCATTAATATTAGGGGCTCCTGATATGGCATTCCCCCGTATAAATAATATAAGATTCTGACTTCTACCTCCATCTCTAACTTTACTTCTCAGGAGAGGACTAGTTGAAAGAGGAGTTGGGACAGGATGAACTGTTTACCCTCCTCTTGCAAGAGGTATTGCACACAGAGGAGCTTCTGTAGACTTAGGAATTTTTTCTTTACATTTAGCAGGAGCTTCTTCTATCTTAGGAGCAGTAAATTTTATTACCACTTGTATTAATATACGCACATCGGGTATAACCATAGACCGGATACCTTTATTTGTTTGGTCAGTATTTATCACTGCCATTTTATTACTTCTTTCTTTACCTGTACTAGCAGGAGCAATTACTATACTGTTAACAGATCGAAATTTAAACACTTCTTTTTTTGACCCTAGAGGGGGGGGAGACCCAGTTCTTTACCAGCATTTATTT
E4_HI8_1	ACTGCATTGAGAATGTTAATTCGAACAGAGCTTGGGAGCCCTGGTAGATTTATTGGGGATGATCAGATTTACAATGTAATTGTCACTGCTCATGCTTTTGTTATAATCTTTTTTATAGTCATACCTGTTATAATTGGAGGTTTTGGGAACTGATTAGTTCCATTAATATTAGGAGCTCCTGATATAGCATTTCCTCGTATAAATAATATAAGGTTCTGACTTCTACCTCCATCTTTAACCTTACTTCTCAGAAGGGGACTGGTTGAAAGAGGAGTAGGAACAGGGTGAACTGTCTATCCCCCTCTTGCAAGGGGTATTGCACATAGAGGAGCTTCTGTTGATTTAGGAATTTTTTCCTTACATTTAGCAGGAGCTTCCTCTATTTTAGGAGCAGTAAATTTTATTACCACTTGTATCAATATACGTACATCAGGGATAACTTTAGATCGGATACCTTTATTCGTTTGGTCTGTCTTTATCACTGCCATCTTATTACTTCTTTCTTTACCTGTATTGGCAGGAGCAATTACTATGTTATTAACAGATCGAAATTTAAATACTTCTTTTTTTGACCCTAGAGGAGGGGGAGACCCAGTTCTTTATCAACATCTATTT
E4_HI8_2	ACTGCATTGAGAATGTTAATTCGAACAGAGCTTGGGAGCCCTGGTAGATTTATTGGGGATGATCAGATTTACAATGTAATTGTCACTGCTCATGCTTTTGTTATAATCTTTTTTATAGTCATACCTGTTATAATTGGAGGTTTTGGGAACTGATTAGTTCCATTAATATTAGGAGCTCCTGATATAGCATTTCCTCGTATAAATAATATAAGGTTCTGACTTCTACCTCCATCTTTAACCTTACTTCTCAGAAGGGGACTGGTTGAAAGAGGAGTAGGAACAGGGTGAACTGTCTATCCCCCTCTTGCAAGGGGTATTGCACATAGAGGAGCTTCTGTTGATTTAGGAATTTTTTCCTTACATTTAGCAGGAGCTTCCTCTATTTTAGGAGCAGTAAATTTTATTACCACTTGTATCAATATACGTACATCAGGGATAACTTTAGATCGGATACCTTTATTCGTTTGGTCTGTCTTTATCACTGCCATCTTATTACTTCTTTCTTTACCTGTATTGGCAGGAGCAATTACTATGTTATTAACAGATCGAAATTTAAATACTTCTTTTTTTGACCCTAGAGGAGGGGGAGACCCAGTTCTTTATCAACATCTATTT
E4_HI8_3	ACTGCATTGAGAATGTTAATTCGAACAGAGCTTGGGAGCCCTGGTAGATTTATTGGGGATGATCAGATTTACAATGTAATTGTCACTGCTCATGCTTTTGTTATAATCTTTTTTATAGTCATACCTGTTATAATTGGAGGTTTTGGGAACTGATTAGTTCCATTAATATTAGGAGCTCCTGATATAGCATTTCCTCGTATAAATAATATAAGGTTCTGACTTTTACCTCCATCTTTAACCTTACTTCTCAGAAGGGGACTGGTTGAAAGAGGAGTAGGAACAGGGTGAACTGTCTATCCCCCTCTTGCAAGGGGTATTGCACATAGAGGAGCTTCTGTTGATTTAGGAATTTTTTCCTTACATTTAGCAGGAGCTTCCTCTATTTTAGGAGCAGTAAATTTTATTACCACTTGTATCAATATACGTACATCAGGGATAACTTTAGATCGGATACCTTTATTCGTTTGGTCTGTCTTTATCACTGCCATCTTATTACTTCTTTCTTTACCTGTATTGGCAGGAGCAATTACTATGTTATTAACAGATCGAAATTTAAATACTTCTTTTTTTGACCCTAGAGGAGGGGGAGACCCAGTTCTTTATCAACATCTATTT
E4_HI8_4	ACTGCATTGAGAATGTTAATTCGAACAGAGCTTGGGAGCCCTGGTAGATTTATTGGGGATGATCAGATTTACAATGTAATTGTCACTGCTCATGCTTTTGTTATAATCTTTTTTATAGTCATACCTGTTATAATTGGAGGTTTTGGGAACTGATTAGTTCCATTAATATTAGGAGCTCCTGATATAGCATTTCCTCGTATAAATAATATAAGGTTCTGACTTCTACCTCCATCTTTAACCTTACTTCTCAGAAGGGGACTGGTTGAAAGAGGAGTAGGAACAGGGTGAACTGTCTATCCCCCTCTTGCAAGGGGTATTGCACATAGAGGAGCTTCTGTTGATTTAGGAATTTTTTCCTTACATTTAGCAGGAGCTTCCTCTATTTTAGGAGCAGTAAATTTTATTACCACTTGTATCAATATACGTACATCAGGGATAACTTTAGATCGGATACCTTTATTCGTTTGGTCTGTCTTTATCACTGCCATCTTATTACTTCTTTCTTTACCTGTATTGGCAGGAGCAATTACTATGTTATTAACAGATCGAAATTTAAATACTTCTTTTTTTGACCCTAGAGGAGGGGGAGACCCAGTTCTTTATCAACATCTATTT
E4_HI8_5	ACTGCATTGAGAATGTTAATTCGAACAGAGCTTGGGAGCCCTGGTAGATTTATTGGGGATGATCAGATTTACAATGTAATTGTCACTGCTCATGCTTTTGTTATAATCTTTTTTATAGTCATACCTGTTATAATTGGAGGTTTTGGGAACTGATTAGTTCCATTAATATTAGGAGCTCCTGATATAGCATTTCCTCGTATAAATAATATAAGGTTCTGACTTCTACCTCCATCTTTAACCTTACTTCTCAGAAGGGGACTGGTTGAAAGAGGAGTAGGAACAGGGTGAACTGTCTATCCCCCTCTTGCAAGGGGTATTGCACATAGAGGAGCTTCTGTTGATTTAGGAATTTTTTCCTTACATTTAGCAGGAGCTTCCTCTATTTTAGGAGCAGTAAATTTTATTACCACTTGTATCAATATACGTACATCAGGGATAACTTTAGATCGGATACCTTTATTCGTTTGGTCTGTCTTTATCACTGCCATCTTATTACTTCTTTCTTTACCTGTATTGGCAGGAGCAATTACTATGTTATTAACAGATCGAAATTTAAATACTTCTTTTTTTGACCCTAGAGGAGGGGGAGACCCAGTTCTTTATCAACATCTATTT
E4_HI8_6	ACTGCATTGAGAATGTTAATTCGAACAGAGCTTGGGAGCCCTGGTAGATTTATTGGGGATGATCAGATTTACAATGTAATTGTCACTGCTCATGCTTTTGTTATAATCTTTTTTATAGTCATACCTGTTATAATTGGAGGTTTTGGGAACTGATTAGTTCCATTAATATTAGGAGCTCCTGATATAGCATTTCCTCGTATAAATAATATAAGGTTCTGACTTCTACCTCCATCTTTAACCTTACTTCTCAGAAGGGGACTGGTTGAAAGAGGAGTAGGAACAGGGTGAACTGTCTATCCCCCTCTTGCAAGGGGTATTGCACATAGAGGAGCTTCTGTTGATTTAGGAATTTTTTCCTTACATTTAGCAGGAGCTTCCTCTATTTTAGGAGCAGTAAATTTTATTACCACTTGTATCAATATACGTACATCAGGGATAACTTTAGATCGGATACCTTTATTCGTTTGGTCTGTCTTTATCACTGCCATCTTATTACTTCTTTCTTTACCTGTATTGGCAGGAGCAATTACTATGTTATTAACAGATCGAAATTTAAATACTTCTTTTTTTGACCCTAGAGGAGGGGGAGACCCAGTTCTTTATCAACATCTATTT
E4_HI8_7	ACTGCATTGAGAATGTTAATTCGAACAGAGCTTGGGAGCCCTGGTAGATTTATTGGGGATGATCAGATTTACAATGTAATTGTCACTGCTCATGCTTTTGTTATAATCTTTTTTATAGTCATACCTGTTATAATTGGAGGTTTTGGGAACTGATTAGTTCCATTAATATTAGGAGCTCCTGATATAGCATTTCCTCGTATAAATAATATAAGGTTCTGACTTCTACCTCCATCTTTAACCTTACTTCTCAGAAGGGGACTGGTTGAAAGAGGAGTAGGAACAGGGTGAACTGTCTATCCCCCTCTTGCAAGGGGTATTGCACATAGAGGAGCTTCTGTTGATTTAGGAATTTTTTCCTTACATTTAGCAGGAGCTTCCTCTATTTTAGGAGCAGTAAATTTTATTACCACTTGTATCAATATACGTACATCAGGGATAACTTTAGATCGGATACCTTTATTCGTTTGGTCTGTCTTTATCACTGCCATCTTATTACTTCTTTCTTTACCTGTATTGGCAGGAGCAATTACTATGTTATTAACAGATCGAAATTTAAATACTTCTTTTTTTGACCCTAGAGGAGGGGGAGACCCAGTTCTTTATCAACATCTATTT
E6_HI9_1	ACTGCATTGAGAATGTTAATTCGAACAGAGCTTGGGAGCCCTGGTAGATTTATTGGGGATGATCAGATTTACAATGTAATTGTCACTGCTCATGCTTTTGTTATAATCTTTTTTATAGTCATACCTGTTATAATTGGAGGTTTTGGGAACTGATTAGTTCCATTAATATTAGGAGCTCCTGATATAGCATTTCCTCGTATAAATAATATAAGGTTCTGACTTCTACCTCCATCTTTAACCTTACTTCTCAGAAGGGGACTGGTTGAAAGAGGAGTAGGAACAGGGTGAACTGTCTATCCCCCTCTTGCAAGGGGTATTGCACATAGAGGAGCTTCTGTTGATTTAGGAATTTTTTCCTTACATTTAGCAGGAGCTTCCTCTATTTTAGGAGCAGTAAATTTTATTACCACTTGTATCAATATACGTACATCAGGGATAACTTTAGATCGGATACCTTTATTCGTTTGGTCTGTCTTTATCACTGCCATCTTATTACTTCTTTCTTTACCTGTATTGGCAGGAGCAATTACTATGTTATTAACAGATCGAAATTTAAATACTTCTTTTTTTGACCCTAGAGGAGGGGGAGACCCAGTTCTTTATCAACATCTATTT
E6_HI9_2	ACTGCATTGAGAATGTTAATTCGAACAGAGCTTGGGAGCCCTGGTAGATTTATTGGGGATGATCAGATTTACAATGTAATTGTCACTGCTCATGCTTTTGTTATAATCTTTTTTATAGTCATACCTGTTATAATTGGAGGTTTTGGGAACTGATTAGTTCCATTAATATTAGGAGCTCCTGATATAGCATTTCCTCGTATAAATAATATAAGGTTCTGACTTCTACCTCCATCTTTAACCTTACTTCTCAGAAGGGGACTGGTTGAAAGAGGAGTAGGAACAGGGTGAACTGTCTATCCCCCTCTTGCAAGGGGTATTGCACATAGAGGAGCTTCTGTTGATTTAGGAATTTTTTCCTTACATTTAGCAGGAGCTTCCTCTATTTTAGGAGCAGTAAATTTTATTACCACTTGTATCAATATACGTACATCAGGGATAACTTTAGATCGGATACCTTTATTCGTTTGGTCTGTCTTTATCACTGCCATCTTATTACTTCTTTCTTTACCTGTATTGGCAGGAGCAATTACTATGTTATTAACAGATCGAAATTTAAATACTTCTTTTTTTGACCCTAGAGGAGGGGGAGACCCAGTTCTTTATCAACATCTATTT
E6_HI9_3	ACTGCATTGAGAATGTTAATTCGAACAGAGCTTGGGAGCCCTGGTAGATTTATTGGGGATGATCAGATTTACAATGTAATTGTCACTGCTCATGCTTTTGTTATAATCTTTTTTATAGTCATACCTGTTATAATTGGAGGTTTTGGGAACTGATTAGTTCCATTAATATTAGGAGCTCCTGATATAGCATTTCCTCGTATAAATAATATAAGGTTCTGACTTCTACCTCCATCTTTAACCTTACTTCTCAGAAGGGGACTGGTTGAAAGAGGAGTAGGAACAGGGTGAACTGTCTATCCCCCTCTTGCAAGGGGTATTGCACATAGAGGAGCTTCTGTTGATTTAGGAATTTTTTCCTTACATTTAGCAGGAGCTTCCTCTATTTTAGGAGCAGTAAATTTTATTACCACTTGTATCAATATACGTACATCAGGGATAACTTTAGATCGGATACCTTTATTCGTTTGGTCTGTCTTTATCACTGCCATCTTATTACTTCTTTCTTTACCTGTATTGGCAGGAGCAATTACTATGTTATTAACAGATCGAAATTTAAATACTTCTTTTTTTGACCCTAGAGGAGGGGGAGACCCAGTTCTTTATCAACATCTATTT
E6_HI9_4	ACTGCATTGAGAATGTTAATTCGAACAGAGCTTGGGAGCCCTGGTAGATTTATTGGGGATGATCAGATTTACAATGTAATTGTCACTGCTCATGCTTTTGTTATAATCTTTTTTATAGTCATACCTGTTATAATTGGAGGTTTTGGGAACTGATTAGTTCCATTAATATTAGGAGCTCCTGATATAGCATTTCCTCGTATAAATAATATAAGGTTCTGACTTCTACCTCCATCTTTAACCTTACTTCTCAGAAGGGGACTGGTTGAAAGAGGAGTAGGAACAGGGTGAACTGTCTATCCCCCTCTTGCAAGGGGTATTGCACATAGAGGAGCTTCTGTTGATTTAGGAATTTTTTCCTTACATTTAGCAGGAGCTTCCTCTATTTTAGGAGCAGTAAATTTTATTACCACTTGTATCAATATACGTACATCAGGGATAACTTTAGATCGGATACCTTTATTCGTTTGGTCTGTCTTTATCACTGCCATCTTATTACTTCTTTCTTTACCTGTATTGGCAGGAGCAATTACTATGTTATTAACAGATCGAAATTTAAATACTTCTTTTTTTGACCCTAGAGGAGGGGGAGACCCAGTTCTTTATCAACATCTATTT
E6_HI9_5	ACTGCATTGAGAATGTTAATTCGAACAGAGCTTGGGAGCCCTGGTAGATTTATTGGGGATGATCAGATTTACAATGTAATTGTCACTGCTCATGCTTTTGTTATAATCTTTTTTATAGTCATACCTGTTATAATTGGAGGTTTTGGGAACTGATTAGTTCCATTAATATTAGGAGCTCCTGATATAGCATTTCCTCGTATAAATAATATAAGGTTCTGACTTCTACCTCCATCTTTAACCTTACTTCTCAGAAGGGGACTGGTTGAAAGAGGAGTAGGAACAGGGTGAACTGTCTATCCCCCTCTTGCAAGGGGTATTGCACATAGAGGAGCTTCTGTTGATTTAGGAATTTTTTCCTTACATTTAGCAGGAGCTTCCTCTATTTTAGGAGCAGTAAATTTTATTACCACTTGTATCAATATACGTACATCAGGGATAACTTTAGATCGGATACCTTTATTCGTTTGGTCTGTCTTTATCACTGCCATCTTATTACTTCTTTCTTTACCTGTATTGGCAGGAGCAATTACTATGTTATTAACAGATCGAAATTTAAATACTTCTTTTTTTGACCCTAGAGGAGGGGGAGACCCAGTTCTTTATCAACATCTATTT
AY051347	ACTGCATTGAGAATATTAATTCGAACAGAGCTTGGAAGCCCCGGTAGATTTATTGGGGATGATCAGATTTATAATGTAATTGTCACTGCTCATGCTTTTGTTATAATCTTTTTTATAGTCATACCTGTTATAATTGGGGGTTTTGGTAATTGGTTAGTCCCATTAATATTAGGGGCTCCTGATATGGCATTCCCCCGTATAAATAATATAAGATTCTGACTCCTGCCCCCATCTCTAACTTTACTTCTTAGGAGGGGATTAGTTGAAAGAGGAGTTGGGACAGGATGGACTGTCTACCCTCCTCTTGCAAGAGGTATCGCACACAGAGGAGCTTCTGTAGACTTAGGGATTTTTTCTTTACATTTAGCAGGAGCTTCTTCTATCTTAGGGGCAGTAAACTTTATTACCACTTGTATTAATATACGTTCATCGGGTATAACCATAGACCGGATACCTTTATTTGTATGGTCAGTATTTATCACTGCTATTTTATTGCTTCTTTCTTTACCTGTATTAGCAGGAGCAATTACTATGTTATTAACAGACCGAAATTTAAATACTTCTTTTTTTGATCCCAGAGGAGGGGGAGACCCAGTTCTTTACCAACATTTATTT
AY051343	ACTGCGTTAAGGATATTAATTCGNACAGAGNTTGNAAGCCCTGGCAGGTTTATTGGGGATGATCAAATTTATAATGTTATTGTAACTGCCCATGCTTTTGTTATAATCTTTTTCATAGTTATACCTGTTATAATTGGAGGTTTTGGGAATTGGCTAGTTCCATTAATATTAGGAGCTCCTGATATAGCGTTTCCTCGTATAAATAATATGAGATTTTGACTTCTACCTCCCTCTCTGACCCTACTTCTTAGAAGGGGACTGGTTGAAAGAGGAGTGGGGACAGGATGAACTGTTTATCCTCCCCTTGCAAGAGGTATTGCTCATAGGGGAGCTTCAGTAGATTTGGGAATTTTTTCTTTACATTTGGCAGGAGCTTCCTCTATTTTAGGAGCAGTAAACTTTATTACCACTTGTATTAATATACGTACGTCAGGAATAACTATGGATCGAATACCTTTATTTGTTTGGTCAGTTTTTATCACTGCCATTTTACTGCTCCTTTCTTTACCTGTGTTAGCAGGGGCAATTACTATGCTATTAACAGATCGAAATTTAAACACTTCTTTTTTTGACCCTAGAGGAGGCGGGGACCCAGTTCTTTATCAACATCTATTT
AY051344	ACTGCGTTAAGAATATTAATTCGGACAGAGCTTGGAAGCCCTGGTAGGTTTATTGGGGATGATCAAATTTATAATGTTATTGTAACTGCCCATGCTTTTGTTATAATCTTTTTCATAGTTATACCTGTTATAATTGGAGGTTTTGGGAATTGACTAGTTCCATTAATATTAGGAGCTCCTGATATAGCGTTTCCTCGTATAAATAATATGAGATTTTGACTTCTACCTCCCTCTCTGACCCTACTTCTTAGAAGGGGACTGGTTGAAAGAGGAGTGGGGACAGGATGGACTGTTTATCCTCCCCTTGCAAGAGGCATTGCTCATAGGGGAGCTTCAGTAGATTTGGGAATTTTTTCTCTACATTTGGCAGGAGCTTCCTCTATTTTAGGAGCAGTAAACTTTATTACCACTTGTATTAATATACGTACGTCAGGAATAACTATGGATCGGATACCTTTATTTGTTTGGTCAGTTTTTATCACTGCCATTTTACTGCTCCTTTCTTTACCTGTGTTAGCAGGGGCAATTACTATGCTATTAACAGATCGAAATTTAAACACTTCTTTTTTTGACCCTAGAGGAGGTGGAGATCCAGTTCTTTATCAACATCTATTT
AY051345	ACTGCGTTAAGAATATTAATTCGGACAGAGCTTGGAAGCCCTGGCAGGTTTATTGGGGATGATCAAATTTATAATGTTATTGTACCTGCCCATGCTTTTGTTATAATCTTTTTCATAGTTATACCTGTTATAATTGGAGGTTTTGGGAATTGGCTAGTTCCATTAATATTAGGAGCTCCTGATATAGCGTTTCCTCGTATAAATAATATGAGATTTTGACTTCTACCTCCCTCTCTGACCCTACTTCTTAGAAGGGGACTGGTTGAAAGAGGAGTGGGGACAGGATGAACTGTTTATCCTCCCCTTGCAAGAGGCATTGCTCATAGGGGAGCTTCAGTAGATTTGGGAATTTTTTCTTTACATTTGGCAGGAGCTTCCTCTATTTTAGGAGCAGTAAACTTTATTACCACTTGTATTAATATACGTACGTCAGGAATAACTATGGATCGAATACCTTTATTTGTTTGGTCAGTTTTTATCACTGCCATTTTACTGCTCCTTTCTTTACCTGTGTTAGCAGGGGCAATTACTATGCTATTAACAGATCGAAATTTAAACACTTCTTTTTTTGACCCTNNNNNNNNNNNNNNNNNNNNNNNNNNNNNNNNNNNNNNN
AY051348	ACTGCACTGAGAATGTTAATTCGAACAGAGCTTGGGAGTCCTGGTAGATTTATTGGGGATGACCAGATTTATAATGTAATTGTCACTGCTCATGCTTTTGTTATAATCTTTTTTATAGTTATACCTGTTATAATTGGAGGTTTTGGGAACTGATTAGTTCCATTAATATTAGGAGCTCCTGATATAGCATTTCCTCGTATAAATAATATAAGGTTGTGACTTTTACCTCCATCTTTAACCTTACTTCTCAGAAGGGGACTGGTTGAAAGAGGAGTAGGAACAGGGTGAACTGTCTACCCCCCTCTTGCAAGGGGTATTGCACATAGAGGGGCTTCTGTTGATTTAGGAATTTTTTCCTTACATTTAGCAGGAGCTTCCTCTATTTTAGGGGCAGTAAATTTTATTACCACTTGTATCAATATACGTACATCAGGGATAACTTTAGATCGGATACCTTTATTCGTTTGGTCTGTCTTTATCACTGCCATCTTATTACTCCTTTCTTTGCCTGTATTGGCAGGAGCAATTACTATGTTATTAACAGATCGAAATTTAAACACTTCTTTTTTTGACCCTNNNNNNNNNNNNNNNNNNNNNNNNNNNNNNNNNNNNNNN
AY051349	ACTGCATTGAGAATATTAATTCGAACAGAGCTTGGAAGCCCCGGTAGATTTATTGGGGATGATCAGATTTATAATGTAATTGTCACTGCTCATGCTTTTGTTATAATCTTTTTTATAGTCATGCCTGTTATAATTGGGGGTTTTGGGAATTGGTTAGTCCCATTAATATTAGGGGCCCCTGATATGGCATTCCCCCGTATAAATAATATAAGATTCTGACTCCTACCTCCATCCCTAACTTTACTTCTTAGGAGAGGATTAGTTGAAAGAGGAGTTGGGACAGGATGGACTGTCTACCCTCCTCTTGCAAGAGGTATCGCACACAGAGGAGCTTCTGTAGACTTAGGGATTTTTTCTTTACATTTAGCAGGAGCTTCTTCTATCTTAGGGGCAGTAAATTTTATTACCACTTGTATTAATATACGTTCATCGGGTATAACCATAGACCGGATACCTTTATTTGTATGGTCAGTATTTATCACTGCTATTTTATTGCTTCTTTCTTTACCTGTATTAGCAGGAGCAATTACTATACTATTAACAGACCGAAATTTAAACACTTCTTTTTTTGATCCCNNNNNNNNNNNNNNNNNNNNNNNNNNNNNNNNNNNNNNN
AY051346	ACTGCGTTAAGAATATTAATTCGGACAGAGCTTGGAAGCCCTGGTAGGTTTATTGGGGATGATCAAATTTATAATGTTATTGTAACTGCCCATGCTTTTGTTATAATCTTTTTCATAGTTATACCTGTTATAATTGGAGGTTTTGGGAATTGGTTAGTTCCATTAATATTAGGAGCTCCTGATATAGCGTTTCCTCGTATAAATAATATGAGATTTTGACTTCTGCCCCCCTCTCTGACCCTACTTCTTAGAAGGGGACTGGTTGAAAGAGGAGTGGGGACAGGATGAACTGTTTATCCTCCCCTTGCAAGAGGCATTGCTCATAGGGGAGCTTCAGTAGATTTAGGAATTTTTTCTTTACATTTGGCAGGAGCTTCCTCTATTTTAGGAGCAGTAAACTTTATTACCACTTGTATTAATATACGTACGTCAGGAATAACTATAGATCGAATACCTTTATTTGTTTGGTCAGTTTTTATCACTGCCATTTTACTGCTCCTTTCTTTACCTGTGTTAGCAGGGGCAATTACTATGCTATTAACAGATCGAAATTTAAACACTTCTTTTTTTGACCCTNNNNNNNNNNNNNNNNNNNNNNNNNNNNNNNNNNNNNNN
C3_Tai1	    ACTGCACTGAGAATATTAATTCGAACTGAACTTGGCAGCCCCGGTAGGTTTATTGGGGATGATCAGATTTATAATGTAATTGTCACTGCGCATGCTTTTGTAATAATTTTTTTTATAGTCATACCTGTTATAATTGGGGGATTTGGTAATTGGTTAGTTCCATTAATATTAGGAGCTCCTGATATGGCATTTCCTCGTATAAATAATATAAGATTCTGACTCCTTCCCCCTTCTCTAACCCTTCTTCTCAGAAGGGGACTAGTTGAAAGAGGAGTAGGGACAGGATGAACTGTTTACCCCCCTCTTGCAAGAGGTATTGCGCATAGAGGAGCATCTGTGGATTTAGGAATTTTTTCTCTTCATTTAGCAGGAGCTTCTTCAATTTTAGGAGCAGTTAATTTTATTACTACTTGTATTAATATACGAACATCAGGAATAACTATAGACCGGATACCTCTGTTTGTATGATCAGTTTTTATTACTGCAATCTTACTACTTCTCTCTCTGCCTGTTCTAGCAGGAGCAATTACTATACTGTTAACAGATCGAAATTTAAATACTTCCTTTTTTGACCCAAGAGGTGGAGGGGACCCAGTTCTTTATCAACATTTATTT
D2_Tai10	ACTGCGTTAAGGATATTAATTCGGACAGAGCTTGGAAGCCCTGGCAGGTTTATTGGGGATGATCAAATTTATAATGTTATTGTAACTGCCCATGCTTTTGTTATAATCTTTTTCATAGTTATACCTGTTATAATTGGAGGTTTTGGGAATTGGCTAGTTCCATTAATATTAGGAGCTCCTGATATAGCGTTTCCTCGTATAAATAATATGAGATTTTGACTTCTACCTCCCTCTCTGACCCTACTTCTTAGAAGGGGACTGGTTGAAAGAGGAGTGGGGACAGGATGAACTGTTTATCCTCCCCTTGCAAGAGGCATTGCTCATAGGGGAGCTTCAGTAGATTTGGGAATTTTTTCTTTACATTTGGCAGGAGCTTCCTCTATTTTAGGAGCAGTAAACTTTATTACCACTTGTATTAATATACGTACGTCGGGAATAACTATGGATCGAATACCTTTATTTGTTTGGTCAGTTTTTATCACTGCCATTTTACTGCTCCTTTCTTTACCTGTGTTAGCAGGGGCAATTACTATGCTATTAACAGATCGAAATTTAAACACTTCTTTTTTTGACCCTAGAGGAGGCGGAGACCCAGTTCTTTATCAGCATCTATTT
E5_Tai17	ACTGCATTGAGAATGTTAATTCGAACAGAGCTTGGGAGCCCTGGTAGATTTATTGGGGATGATCAGATTTACAATGTAATTGTCACTGCTCATGCTTTTGTTATAATCTTTTTTATAGTCATACCTGTTATAATTGGAGGTTTTGGGAACTGATTAGTTCCATTAATATTAGGAGCTCCTGATATAGCATTTCCTCGTATAAATAATATAAGGTTCTGACTTCTACCTCCATCTTTAACCTTACTTCTCAGAAGGGGATTGGTTGAAAGAGGAGTAGGAACAGGGTGAACTGTCTATCCCCCTCTTGCAAGGGGTATTGCACATAGAGGAGCTTCTGTTGATTTAGGAATTTTTTCCTTACATTTAGCAGGAGCTTCCTCTATTTTAGGAGCAGTAAATTTTATTACCACTTGTATCAATATACGTACATCAGGGATAACTTTAGATCGGATACCTTTATTCGTTTGGTCTGTCTTTATCACTGCCATCTTATTACTTCTTTCTTTACCTGTATTGGCAGGAGCAATTACTATGTTATTAACAGATCGAAATTTAAATACTTCTTTTTTTGACCCTAGAGGAGGGGGAGACCCAGTTCTTTATCAACATCTATTT
E7_Tai18	ACTGCATTGAGAATGTTAATTCGAACAGAGCTTGGGAGCCCTGGTAGATTTATTGGGGATGATCAGATTTATAATGTAATTGTCACTGCTCATGCTTTTGTTATAATCTTTTTTATAGTTATACCTGTTATAATTGGAGGTTTTGGGAACTGATTAGTTCCATTAATATTAGGAGCTCCTGATATAGCATTCCCTCGTATAAATAATATGAGGTTTTGACTTTTACCTCCATCTTTAACCTTACTTCTCAGAAGGGGACTGGTTGAAAGAGGAGTAGGAACAGGGTGAACTGTCTACCCTCCTCTTGCAAGGGGTATTGCACATAGAGGGGCTTCTGTTGATTTAGGGATTTTTTCCTTACATTTAGCAGGAGCTTCCTCTATTTTAGGAGCAGTAAATTTTATTACCACTTGTATCAATATACGTACATCAGGGATAACTTTAGATCGGATACCTTTATTCGTTTGGTCTGTCTTTATCACTGCCATCTTATTACTTCTTTCTTTACCTGTATTGGCAGGAGCAATTACTATGTTATTAACAGATCGAAATTTAAATACTTCTTTTTTTGACCCTAGAGGAGGGGGAGACCCAGTTCTTTATCAACATCTATTT
C2_Tai4	    ACTGCACTGAGAATATTAATTCGAACTGAACTTGGCAGCCCTGGTAGGTTTATTGGGGATGATCAGATTTATAATGTAATTGTCACTGCGCATGCTTTTGTAATAATTTTTTTTATAGTTATACCTGTTATAATTGGAGGATTTGGTAATTGGTTAGTCCCATTAATATTAGGAGCTCCTGATATGGCATTTCCTCGTATAAATAATATAAGATTCTGACTCCTTCCCCCTTCTTTAACCCTTCTTCTCAGAAGGGGACTAGTTGAAAGAGGAGTAGGGACAGGATGAACTGTTTATCCTCCTCTTGCAAGAGGTATCGCGCATAGAGGAGCATCTGTGGATTTAGGAATTTTTTCTCTTCATTTAGCAGGAGCTTCTTCAATTTTAGGAGCAGTTAATTTTATTACTACTTGTATTAATATACGAACATCAGGGATAACTATAGACCGGATACCTCTGTTTGTATGATCCGTTTTTATTACTGCAATCTTACTACTTCTCTCTCTGCCTGTTCTAGCAGGAGCGATTACTATACTGTTAACAGATCGAAATTTAAATACTTCCTTTTTTGACCCAAGAGGTGGAGGTGACCCAGTTCTTTATCAACATTTATTT
C1_Tai5	    ACTGCACTGAGAATATTAATTCGAACTGAACTTGGCAGCCCTGGTAGGTTTATTGGGGATGATCANATTTATAATGTAATTGTTACTGCGCATGCTTTTGTAATAATTTTTTTTATAGTTATACCTGTTATAATTGGAGGATTTGGTAATTGGTTAGTCCCATTAATATTAGGAGCTCCTGATATGGCATTTCCTCGTATAAATAATATAAGATTCTGACTCCTTCCTCCTTCTTTAACCCTTCTTCTCAGAAGGGGACTAGTTGAAAGAGGAGTAGGGACAGGATGAACTGTTTATCCTCCTCTTGCAAGAGGTATCGCGCATAGAGGAGCATCTGTGGATTTAGGAATTTTTTCTCTTCATTTAGCAGGAGCTTCTTCAATTTTAGGGGCAGTTAATTTTATTACTACTTGTATTAATATACGAACATCAGGGATAACTATAGACCGGATACCTCTGTTTGTATGATCAGTTTTTATTACTGCAATCTTACTACTTCTCTCTCTGCCTGTTCTAGCAGGAGCGATTACCATACTGTTAACAGATCGAAATTTAAATACTTCCTTTTTTGACCCAAGAGGTGGAGGTGATCCAGTTCTTTATCAACATTTATTT
B1_Tai8	    ACTGCGTTGAGGATATTAATCCGAACAGAACTCGGTAGGCCCGGAAGGTTTATTGGAGATGATCAAATCTATAATGTAATTGTAACTGCTCATGCTTTTGTTATAATTTTTTTTATAGTTATACCTGTTATAATTGGGGGATTTGGTAATTGGTTAGTACCATTAATATTAGGGGCTCCTGATATAGCTTTCCCCCGAATAAATAATATAAGATTTTGACTTCTTCCTCCCTCTCTAACTCTCTTATTAAGAAGAGGGTTAGTCGAAAGAGGGGTAGGAACAGGATGGACTGTTTATCCACCTCTTGCAAGAGGTATTGCTCACAGAGGGGCTTCTGTGGATTTAGGAATTTTTTCTTTACATTTAGCAGGAGCTTCCTCTATCTTAGGGGCAGTAAATTTTATTACTACTTGTATTAATATACGTACATCTGGGATAACTATAGATCGGATGCCTTTATTTGTGTGATCAGTTTTTATCACAGCAATTTTATTACTTCTATCTCTACCTGTGCTAGCAGGGGCAATTACTATATTATTAACAGATCGGAATCTAAATACTTCTTTTTTTGACCCAAGAGGAGGAGGAGATCCAGTACTTTACCAGCACTTATTT
;
END;
