# Supplementary material for: A Complex Evolutionary History in a Remote Archipelago: Phylogeography and Morphometrics of the Hawaiian Endemic Ligia Isopods
Source: PLoS One. 2013 Dec 30;8(12):e85199. doi: 10.1371/journal.pone.0085199 (PMC3875554; doi:10.1371/journal.pone.0085199)
Supplement: Dataset S2 — Alignment of concatenated mitochondrial genes dataset; positions excluded from phylogenetics analyses are indicated. (NEX) [file pone.0085199.s002.nex]

#NEXUS 
[Alignment of concatenated mitochondrial genes dataset; positions excluded from phylogenetics analyses are indicated]


BEGIN DATA;
	DIMENSIONS  NTAX=37 NCHAR=1977;
	FORMAT DATATYPE=DNA  MISSING=? GAP=- ;
MATRIX

[Included   YYYYYYYYYYYYYYYYYYYYYYYYYYYYYYYYYYYYYYNNNNNNNNNNNYYYYYYYYYYYYYYYYYYYYYYYYYYYYYYYYYYYYYYYYYYYYYYYYYYYYYYYYYYYYYYYYYYYYYYYYYYYYYYYYYYYYYYYYYYYYYYYYNNNNNNNNNNNNNNNNNYYYYYYYYYYYYYYYYYYYYYYYYYYYYYYYYYYYYYYYYYYYYYYYYYYYYYYYYYYYYYYNNNNNNNNNNNNNNNNNNNNNNNNNNNNNNNNNNNNNNNNNNNNYYYYYYYYYYYYYYYYYYYYYYYYNNNNNNYYYYYYYYYYYYYYYYYYYYYYYYYYYYYYYYYYYYYYYYYNNNNNNNNNNNNNNNNNYYYYYYYYYYYYYYYYYYYYYYYYYYYYYYYYYYYYYYYYYYYYYYYYYYYYYYYYYYYYYYYYYYYYYYYYYYYYYYYYYNNNNNNYYYYYYYYYYYYYYYYYNNNNNNNNNNNYYYYYYYYYYYYYYYYYYYYYYYYYNYYYYYYYYYYYYYYYYNNNNNNNNNNNNNNNNNNNNNNNNNNNNYYYYYYYYYYYYYYYYYYYYYYYYYYYYYYYYYYYYYYNNNNNNNNNNNNNNNNNNNNYYYYYYYYYYYYYYYYYYYYYYYYYYYYYYYYYYYYYYYYYYYYYYNNNNNNNNNNNNYYYYYYYYYYYYYYYYYYYYYYYYYYYYYYYYYYYYYYYYYYYYYYYYYYYYYYYYYYYYYYYYYYYYYYYYYYYYYYYYYYYYYYYYYYYYYYYYYYYYYYYYYYYYYYYNNNNYYYYYYYYYYYYYYYYYYYYYYYYYYYYYYYYYYYYYYYYNNNNNNYYYYYYYYYYYYYYYYYYYYYYYYYYYYYYYYYYYYYYYYYYYYYYYYYYYYYYYYYYYYYYYYYYYYYYYYNNNNNNNNNNNNNNNNNNNNNNYYYYYYYYYYYYYYYYYYYYYNNNNNNYYYYYYYYYYYYYYYYYYYYYYYYYYYYYYYYYYYYYYYYYYYYYYYYYYYYYYYYYYYYNNNNNNNNYYYYYYYYYYYYYYYYYYYYYYYYYYYYYYYYYYYYYYYYYYYYYYYYYYYYYYYYYYYYYYYYYYYYYYYYYYYYYYYYYYYYYYYYYYYYYYYYYYYYYYYYYYYYYYYYYYYYYYYYYYYYYYYYYYYYYYYYYYYYYYYYYYYYYYYYYYYYYYYYYYYYYYYYYYYYYYYYYYYYYYYYYYYYYYYYYYYYYYYYYYYYYYYYYYYYYYYYYYYYYYYYYYYYYYYYYYYYYYYYYYYYYYYYYYYYYYYYYYYYYYYYYYYYYYYYYYYYYYYYYYYYYYYYYYYYYYYYYYYYYYYYYYYYYYYYYYYYYYYYYYYYYYYYYYYYYYYYYYYYYYYYYYYYYYYYYYYYYYYYYYYYYYYYYYYYYYYYYYYYYYYYYYYYYYYYYYYYYYYYYYYYYYYYYYYYYYYYYYYYYYYYYYYYYYYYYYYYYYYYYYYYYYYYYYYYYYYYYYYYYYYYYYYYYYYYYYYYYYYYYYYYYYYYYYYYYYYYYYYYYYYYYYYYYYYYYYYYYYYYYYYYYYYYYYYYYYYYYYYYYYYYYYYYYYYYYYYYYYYYYYYYYYYYYYYYYYYYYYYYYYYYYYYYYYYYYYYYYYYYYYYYYYYYYYYYYYYYYYYYYYYYYYYYYYYYYYYYYYYYYYYYYYYYYYYYYYYYYYYYYYYYYYYYYYYYYYYYYYYYYYYYYYYYYYYYYYYYYYYYYYYYYYYYYYYYYYYYYYYYYYYYYYYYYYYYYYYYYYYYYYYYYYYYYYYYYYYYYYYYYYYYYYYYYYYYYYYYYYYYYYYYYYYYYYYYYYYYYYYYYYYYYYYYYYYYYYYYYYYYYYYYYYYYYYYYYYYYYYYYYYYYYYYYYYYYYYYYYYYYYYYYYYYYYYYYYYYYYYYYYYYYYYYYYYYYYYYYYYYYYYYYYYYYYYYYYYYYYYYYYYYYYYYYYYYYYYYYYYYYYYYYYYYYYYYYYYYYYYYYYYYYYYYYYY]

F8_HI1_1    cgcttactaagtaaacagtaggtagattctgcccaatga---aac-ttaaatggccgcagtatcctgactgtgctaaggtagcataataatttgccctttaattgagggctagtatgaatgaactgacgaagagaaaattgtctctgtaaata-aaaaaaactttatatctatgtaaaaaagcctagatgccgtagggggacgataagaccctaaaagctttacccttgaaac--ttttaaaaata-tttattaca-aaagcctattgggtttttactggggcggtagttct-tttaacaagaatagataaaacacattgagtgaacttatttaacttatttac-aaaataaaattaagttactttagggataacagcgtaattctttgctagagttcttatcgaccaaagagtttgcgacctcgatgttgaattgag-accctacttagagcagtatctaagtaaagga???????????????????????????tttgagctaagaacctaaa-taaagcaagaaaat-taccactaaatattttagctttaggtaaaatttaaacctaaatttatttataaa------gccaaatttcaaatcttaagagataaacaaggattagatacccttctatacttaagac-ttttgagcagggtagtaactagttatgttcttcaaacccaaaggatttggcggtgttctatataattagaggaacctgtagaataatcgaaactacgcgttatatcttaccaaagctaa-gcttgtataccgtcgtctaggcaattctaaaaagacttacct-aactgagatatacccatggcagatcaaggtgcagcttgctttggttactataggttacaatctagatacagctagaagaggaa-agtaagataacctctgaaataggatttaatagtaatttaagtttaatacactaaaataaaatttccatagagcatgtacatatcgcccgtcactctcatattc-----tTCTTCTTTCCACTATCCCATATATTGGTACAGACCTTGTTCAGTGGCTCTGAGGGGGGTTTGCAGTTGATGCTGCCACACTAACCCGATTCTTTTCGTTTCATTTTTTATTACCTTTCATTATTGCAGCTATAGTGGTAATCCATATTTTATTTTTACACCAAACAGGCTCCTCTAACCCCCTAGGTGTAGAAAGTTCTTCTAATAAAGTTCCATTTCATCCATACTTTACTTTTAAAGATATATTTGGATTTATTTTTATACTACTATGACTTCTTATAGTAACTTTAATTTATCCCTATGGGTTAGGAGACCCTGAAAACTTCAACCCTGCTAACCCTCTAACAACCCCTCCT???????????????????????????????????????????????????????????????????????????????????????????????????????????????????????????????????????????????????????????????????????????????????????????????????????????????????????????????????????????????????????????????????????????????????????????????????????????????????????????????????????????????????????????????????????????????????????????????????????????????????????????????????????????????????????????????????????????????????????????????????????????????????????????????????????????????????????????????????????????????????????????????????????????????????????????????????????
F4Tai13     cgcttactaagtaaacagtaggtagattctgcccaatga---aac-ttaaatggccgcagtatcctgactgtgctaaggtagcataataatttgccctttaattgagggctagtatgaatgaactgacgaagagaaaattgtctctgtaaata-aaaaaaactttatatctatgtaaaaaagcctagataccgtagggggacgataagaccctaaaagctttacccttgaaac--ttttaaatata-tttattaca-aaagtctgttgggtttttactggggcggtagttct-tttaacaagaatagataaaacacattgagtgaacttatttaacttatttac-aaaataaaattaagttactttagggataacagcgtaattctttgctagagttcttatcgaccaaagagtttgcgacctcgatgttgaattgag-accctacttagagcagtatctaagtaaaggaagactgttcgtcttttaaaccctcacgtttgagctaagaatctaaa-taaagcaagaaaat-taccactaaatattttagctttaggtaaaatttaaacctaaatttatttataaa------gtcaaatttcaaatcttaagagataaacaaggattagatacccttctatacttaagac-ttttgagcagggtagtaactagttatgttcttcaaacccaaaggatttggcggtgctctatataattagaggaacctgtagaataatcgaaactacgcgttatatcttaccaaagctaa-gcttgtataccgtcgtctaggcaattctaaaaagacttacct-aactgagatatacccatggcagatcaaggtgcagcttgctttggttactataggttacaatctaaatacagctagaagaggaa-agtaaggtaacctctgaaataggatttaatagtaatttaagtttaatacactaaaataaaatttccacagagcatgtacatatcgcccgtcactctcatattc-----tTCTTCTTTCCACTATTCCATATATTGGTACAGACCTTGTTCAGTGGCTCTGAGGGGGGTTTGCAGTTGATGCTGCCACACTAACCCGATTCTTTTCGTTTCATTTTTTATTACCTTTCATTATTGCAGCTATAGTGGTAATCCATATTTTATTTTTACACCAGACAGGCTCCTCTAACCCTCTAGGTGTAGAAAGTTCTTCTAATAAAGTTCCATTTCATCCATACTTTACTTTTAAAGATATATTTGGATTTATTTTTATACTACTATGACTTCTTATAGTAACTTTAATTTATCCTTATGGCTTAGGGGACCCTGAAAACTTCAACCCTGCTAACCCTCTAACAACTCCTCCT???????????????????????????????????????????????????????????????????????????????????????????????????????????????????????????????????????????????????????????????????????????????????????????????????????????????????????????????????????????????????????????????????????????????????????????????????????????????????????????????????????????????????????????????????????????????????????????????????????????????????????????????????????????????????????????????????????????????????????????????????????????????????????????????????????????????????????????????????????????????????????????????????????????????????????????????????????
F3Tai20     cgcttactaagtaaatagtaggtagattctgcccaatga---aac-ttaaatggccgcagtatcctgactgtgctaaggtagcataataatttgccctttaattgggggctagtatgaatgaactgacgaggagaaaattgtctctgtaaaat-aaaaaaactttatatctatgtaaaaaagcctagataccgtagggggacgataagaccctaaaagctttacccttaaaac--ttttaaaaata-tttattaca-aaagcctattgggtttttactggggcggtagttct-tttaacaagaatagataaaacacattgagtgaacttatttaacttatttgc-aaaataaaattaagttactttagggataacagcgtaattctttgttagagttcttatcggccaaagagtttacgacctcgatgttgaattgag-gccctacttagagcagtatctaagtaaaggaagactgttcgtcttttaaatcctcacgtttgagctaagagtctaaa-taaagcaagaaaat-tactactaaatattttagctttaggtaaaatttaaacctaaatttatttataaa------gtcaaatttcaaatcttaagagataaacaaggattagatacccttttatacttaaggc-ctttgagcagggtagtaactagttatgttcttcaaacccaaaggatttggcggtgctctatatgattagaggaacctgtgaaataatcgaaattacgcgctatatcttaccaaagctaa-gcttgtataccgtcgtctgggtagttctaaaaagacttacct-gactgagatatacctatggcagatcaaggtgcagcttgctttggttattataggttacaatctagatatagctagaagaggaa-agtaaggtagcctctgaaataggatttaatagtaatttaagtttaatacactaaaataaaatttccatagagcatgtacatatcgcccgtcactctcatactc-----t????????????????????????????????????????CAGTGGCTTTGAGGGGGATTTGCAGTTGATGCTGCTACACTGACCCGCTTNNNNNCGTTTGATTTTCTCTTACCCTTCATTATTGCAGCCATAGTGGTAATCCATATTTTATTTTTACACCAAACAGGCTCCTCTAACCCTCTAGGTGTAGAAAGTTCTTCTAATAAAGTCCCATTTCATCCATACTTTACTTTAAAAGATATATTTGGATTTATTTTTATACTACTATGACTTCTTATAGTAACTTTAGTTTATCCTTATAGTTTAGGTGACCCTGAAAACTTTAACCCTGCTAACCCCCTAACAACTCCCCCT???????????????????????????????????????????????????????????????????????????????????????????????????????????????????????????????????????????????????????????????????????????????????????????????????????????????????????????????????????????????????????????????????????????????????????????????????????????????????????????????????????????????????????????????????????????????????????????????????????????????????????????????????????????????????????????????????????????????????????????????????????????????????????????????????????????????????????????????????????????????????????????????????????????????????????????????????????
F1_HI18_4   cgcttactaagtaaacagtaggtagattctgcccaatga---aac-ttaaatggccgcagtatcctgactgtgctaaggtagcataataatttgccctttaattgagggctagtatgaatgaactgacgaagagaaaattgtctctgtaaaataaaaaaaactttatatctatgtaaaaaagcctagataccgtagggggacgataagaccctaaaagctttacccttaaaac--ttttaaaaata-tttattaca-aaagcctattgggtttttactggggcggtagttct-tttaacaagaatagataaaacacattgagtgaacttatttaacttatttac-aaaataaaactaagttactttagggataacagcgtaattctttgctagagttcttatcgaccaaagagtttgcgacctcgatgttgaattgag-accctacttagggcagtatctaagtaaaggaagactgttcgtcttttaaatcctcacgtttgagctaagaatctaaa-taaagcaagaaaat-taccactaaatattttagctttaggtaaaatttaaacctaaatttatttataaa------gtcaaatttcaaatcttaagagataaacaaggattagatacccttctatacttaagac-ttttgagcagggtagtaactagttatgttcttcaaacccaaaggatttggcggtgctctatataattagaggaacctgtaagataatcgaaattacgcgctatatcttaccaaagctaa-gcttgtataccgtcgtctaggcaattctaaaaagacttacct-aactgagatatacctatggcagatcaaggtgcagcttgctttggttgttataggttacaatctagatatagctagaagaggaa-agtaaggtaacctctgaaataggatttaatagtaatttaagtttaatacactaaaataaaatttccatagagcatgtacatatcgcccgtcactctcatattc-----tTCTTCTTTCCACTATCCCATATATTGGCACAAACCTTGTCCAGTGGCTTTGAGGAGGGTTTGCAGTTGATGCTGCTACACTGACCCGATTCTTTTCATTTCATTTTCTATTACCTTTCATTATTGCAGCTATAGTGGTAATTCATATTTTATTTTTACACCAAACAGGCTCTTCTAATCCTCTAGGCGTAGAAAGTTCTTCTAATAAAGTCCCATTTCACCCATACTTTACTTTTAAAGATATATTTGGATTTATTTTTATACTACTATGTCTTCTTATAGTAACTTTAATTTATCCTTATAGTTTAGGGGACCCTGAAAACTTCAACCCTGCTAACCCCCTGACAACCCCTCCTACTGCATTGAGAATATTAATTCGAACAGAGCTTGGAAGCCCCGGTAGATTTATTGGGGATGATCAGATTTATAATGTAATTGTCACTGCTCATGCTTTTGTTATAATCTTTTTTATAGTCATACCTGTTATAATTGGGGGTTTTGGGAATTGGTTAGTCCCATTAATATTAGGGGCCCCTGATATGGCATTCCCCCGTATAAATAATATAAGATTCTGACTCCTACCTCCATCCCTAACTTTACTTCTTAGGAGAGGATTAGTTGAAAGAGGAGTTGGGACAGGATGGACTGTCTACCCTCCTCTTGCAAGAGGTATCGCACACAGAGGAGCTTCTGTAGACTTAGGGATTTTTTCTTTACATTTAGCAGGAGCTTCTTCTATCTTAGGGGCAGTAAATTTTATTACCACTTGTATTAATATACGTTCATCGGGTATAACCATAGACCGGATACCTTTATTTGTATGGTCAGTATTTATCACTGCTATTTTATTGCTTCTTTCTTTACCTGTATTAGCAGGAGCAATTACTATACTATTAACAGACCGAAATTTAAACACTTCTTTTTTTGATCCCAGAGGAGGAGGAGACCCAGTTCTTTACCAGCATTTATTT
F2_Tai14    cgcttactaaataaacagtaggtagattctgcccaatga---aac-ttaaatggccgcagtatcctgactgtgctaaggtagcataataatttgccctttaattgagggctagtatgaatgaactgacgaagagaaaattgtctctgtaaaat-aaaaaaactttatatctatgtaaaaaagcctagataccgtagggggacgataagaccctaaaagctttacccttaaaac--ttttaaaaata-tttattaca-aaagcctattgggtttttactggggcggtagttct-tttaacaagaatagataaaacacattgagtgaacttatttaacttatttat-aaaataaaactaagttactttagggataacagcgtaattctttgctagagttcttatcgaccaaagagtttgcgacctcgatgttgaattgag-accctacttagagcagtatctaagtaaaggaagactgttcgtcttttaaatcctcacg??????????????????????????????????????????????????????????????????????????????????????????????????????????????????????????????????????????????????????????????????????????????????????????????????????????????????????????????????????????????????????????????????????????????????????????????????????????????????????????????????????????????????????????????????????????????????????????????????????????????????????????????????????????????????????????????????????????????????????????????????????????????????????????????TCTTCTTTCCACTATCCCATATATTGGCACAGACCTTGTCCAGTGGCTTTGAGGAGGGTTTGCAGTTGATGCTGCTACACTAACCCGATTCTTTTCATTTCATTTTCTATTACCTTTCATTATTGTAGCTATAGTGGTAATCCATATTTTATTTTTACACCAAACAGGCTCTTCTAATCCCCTAGGCGTAGAAAGTTCTTCTAATAAAGTCCCATTTCATCCATACTTTACTTTTAAAGATATATTTGGATTTATTTTTATACTACTATGACTTCTTATAGTAACTTTAATTTATCCTTATAGTTTAGGGGACCCTGAAAACTTCAACCCTGCTAACCCCCTGACAACTCCTCCT???????????????????????????????????????????????????????????????????????????????????????????????????????????????????????????????????????????????????????????????????????????????????????????????????????????????????????????????????????????????????????????????????????????????????????????????????????????????????????????????????????????????????????????????????????????????????????????????????????????????????????????????????????????????????????????????????????????????????????????????????????????????????????????????????????????????????????????????????????????????????????????????????????????????????????????????????????
AY051347    cgcttactaaataaacagtaggtagattctgcccaatga---aac-ttaaatggccgcagtatcctgactgtgctaaggtagcataataatttgccctttaattgagggctagtatgaatgaactgacgaagagaaaattgtctctgtaaaat-aaaaaaactttatatctatgtaaaaaagcctagataccgtagggggacgataagaccctaaaagctttacccttaaaac--ttttaaaaata-tttattaca-aaagcctattgggtttttactggggcggtagttct-tttaacaagaatagataaaacacattgagtgaacttatttaacttatttat-aaaataaaactaagttactttagggataacagcgtaattctttgctagagttcttatcgaccaaagagtttgcgacctcgatgttgaattgag-accctacttagagcagtatctaagtaaaggaagactgttcgtcttttaaatcctcaca?????????????????????????????????????????????????????????????????????????????????????????????????????????????????????????????????????????????????????????????????????????????????????????????????????????????????????????????????????????????????????????????????????????????????????????????????????????????????????????????????????????????????????????????????????????????????????????????????????????????????????????????????????????????????????????????????????????????????????????????????????????????????????????????????????????????????????????????????????????????????????????????????????????????????????????????????????????????????????????????????????????????????????????????????????????????????????????????????????????????????????????????????????????????????????????????????????????????????????????????????????????????????????????????????????????????????????????????????ACTGCATTGAGAATATTAATTCGAACAGAGCTTGGAAGCCCCGGTAGATTTATTGGGGATGATCAGATTTATAATGTAATTGTCACTGCTCATGCTTTTGTTATAATCTTTTTTATAGTCATACCTGTTATAATTGGGGGTTTTGGTAATTGGTTAGTCCCATTAATATTAGGGGCTCCTGATATGGCATTCCCCCGTATAAATAATATAAGATTCTGACTCCTGCCCCCATCTCTAACTTTACTTCTTAGGAGGGGATTAGTTGAAAGAGGAGTTGGGACAGGATGGACTGTCTACCCTCCTCTTGCAAGAGGTATCGCACACAGAGGAGCTTCTGTAGACTTAGGGATTTTTTCTTTACATTTAGCAGGAGCTTCTTCTATCTTAGGGGCAGTAAACTTTATTACCACTTGTATTAATATACGTTCATCGGGTATAACCATAGACCGGATACCTTTATTTGTATGGTCAGTATTTATCACTGCTATTTTATTGCTTCTTTCTTTACCTGTATTAGCAGGAGCAATTACTATGTTATTAACAGACCGAAATTTAAATACTTCTTTTTTTGATCCCAGAGGAGGGGGAGACCCAGTTCTTTACCAACATTTATTT
AY051349    cgcttactaactaaacagtaggtagattctgcccaatga---aac-ttaaatggccgcagtatcctgactgtgctaaggtagcataataatttgccctttaattgagggctagtatgaatgaactgacgaagagaaaattgtctctgtaaaat-aaaaaaactttatatctatgtaaaaaagcctagataccgtagggggacgataagaccctaaaagctttacccttaaaac--ttttaaaaata-tttattaca-aaagcctattgggtttttactggggcggtagttct-tttaacaagaatagataaaacacattgagtgaacttatttaacttatttac-aaaataaaactaagttactttagggataacagcgtaattctttgctagagttcttatcgaccaaagagtttgcgacctcgatgttgaattgag-accctacttagggcagtatctaagtaaaggaagactgttcgtcttttaaatcctcaca?????????????????????????????????????????????????????????????????????????????????????????????????????????????????????????????????????????????????????????????????????????????????????????????????????????????????????????????????????????????????????????????????????????????????????????????????????????????????????????????????????????????????????????????????????????????????????????????????????????????????????????????????????????????????????????????????????????????????????????????????????????????????????????????????????????????????????????????????????????????????????????????????????????????????????????????????????????????????????????????????????????????????????????????????????????????????????????????????????????????????????????????????????????????????????????????????????????????????????????????????????????????????????????????????????????????????????????????????ACTGCATTGAGAATATTAATTCGAACAGAGCTTGGAAGCCCCGGTAGATTTATTGGGGATGATCAGATTTATAATGTAATTGTCACTGCTCATGCTTTTGTTATAATCTTTTTTATAGTCATGCCTGTTATAATTGGGGGTTTTGGGAATTGGTTAGTCCCATTAATATTAGGGGCCCCTGATATGGCATTCCCCCGTATAAATAATATAAGATTCTGACTCCTACCTCCATCCCTAACTTTACTTCTTAGGAGAGGATTAGTTGAAAGAGGAGTTGGGACAGGATGGACTGTCTACCCTCCTCTTGCAAGAGGTATCGCACACAGAGGAGCTTCTGTAGACTTAGGGATTTTTTCTTTACATTTAGCAGGAGCTTCTTCTATCTTAGGGGCAGTAAATTTTATTACCACTTGTATTAATATACGTTCATCGGGTATAACCATAGACCGGATACCTTTATTTGTATGGTCAGTATTTATCACTGCTATTTTATTGCTTCTTTCTTTACCTGTATTAGCAGGAGCAATTACTATACTATTAACAGACCGAAATTTAAACACTTCTTTTTTTGATCCC???????????????????????????????????????
F1_Tai15    cgcttactaagtaaacagtaggtagattctgcccaatga---aac-ttaaatggccgcagtatcctgactgtgctaaggtagcataataatttgccctttaattgagggctagtatgaatgaactgacgaagagaaaattgtctctgtaaaat-aaaaaaactttatatctatgtaaaaaagcctagataccgtagggggacgataagaccctaaaagctttacccttaaaac--ttttaaaaata-tttattaca-aaagcctattgggtttttactggggcggtagttct-tttaacaagaatagataaaacacattgagtgaacttatttaacttatttac-aaaataaaactaagttactttagggataacagcgtaattctttgctagagttcttatcgaccaaagagtttgcgacctcgatgttgaattgag-accctacttagggcagtatctaagtaaaggaagactgttcgtcttttaaatcctcacg????????????????????????????????????????????????????????????????????????????????????????????????????????????????????????????????????????????????????????????????????????????????????????????????????????????????????????????????????????????????????????????????????????????????????????????????????????????????????????????????????????????????????????????????????????????????????????????????????????????????????????????????????????????????????????????????????????????????????????????????????????????????????????????????????????????????????????????????????????????????????????????????????????????????????????????????????????????????????????????????????????????????????????????????????????????????????????????????????????????????????????????????????????????????????????????????????????????????????????????????????????????????????????????????????????????????????????????????????????????????????????????????????????????????????????????????????????????????????????????????????????????????????????????????????????????????????????????????????????????????????????????????????????????????????????????????????????????????????????????????????????????????????????????????????????????????????????????????????????????????????????????????????????????????????????????????????????????????????????????????????????????????????????????????????????????????????????????????????????????????????????????????????????????????????????????????????????????????????????????????????????????????????????????????????????
F5_HI6_1    cgcttactaaataaacagtaggtagattctgcccaatga---aac-ttaaatggccgcagtatcctgactgtgctaaggtagcataataatttgccctttaattgagggctagtatgaatgaactgacgaagagaaaattgtctctgtaaaat-aaaaaaactttatatctatgtaaaaaagcctagataccgtagggggacgataagaccctaaaagctttacccttaaaac--ttttaaaaata-tttattaca-aaagcctattgggtttttactggggcggtagttct-tttaacaagaatagataaaacacattgagtgaacttatttaacttatttac-aaaataaaattaagttactttagggataacagcgtaattctttgctagagttctcatcgaccaaagagtttgcgacctcgatgttgaattgag-accctacttagagcagtatctaagtaaaggaagactgttcgtcttttaaaccctcacRtttgagctaagaatctaaa-taaagcaagaaaat-taccactaaatattttagctttaggtaaaatttaaacctaaatttatttataga------gtcaaatttcaaatcttaagagataaacaaggattagatacccttctatacttaagac-ttttgagcagggtagtaactagttatgttcttcaaacccaaaggatttggcggtgttctatataattagaggagcctgtggaataatcgaaactacgcgctatatcttaccaaagctaa-gcttgtataccgtcgtctaggcaattctaaaaagacttacct-aactgagatatacctatggcagatcaaggtgcagcttgctttggttactataggctacaatctagatatagctagaagaggaa-agtaaggtaacctctgaaataggatttaatagtaatttaagtttaatacactaaaataaaatttccatagagcatgtacatatcgcccgtcactctcatattc-----tTCTTCTTTCCACTATCCCATATATTGGCACAGACCTTGTTCAATGGCTCTGAGGAGGGTTTGCAGTTGATGCTGCCACATTGACCCGATTCTTTTCGTTTCATTTTTTATTACCTTTCATTATTGCAGCTATAGTGGTAATCCATATTTTATTTTTACACCAAACAGGCTCCTCTAACCCTCTAGGTGTAGAAAGTTCTTCTAATAAAGTCCCATTCCATCCATACTTTACTTTTAAAGATATATTTGGATTTATTTTTATACTACTATGACTTCTTATAGTAACTTTAATTTATCCTTATGGTTTAGGGGATCCTGAGAACTTTAACCCTGCTAACCCCCTAACAACCCCTCCTACTGCATTGAGGATATTAATTCGAACAGAGCTTGGAAGTCCCGGTAGATTTATTGGGGATGATCAGATCTATAATGTAATTGTCACTGCTCATGCTTTTGTTATAATCTTTTTTATAGTAATACCTGTTATAATTGGGGGTTTTGGGAATTGGTTGGTTCCATTAATATTAGGGGCTCCTGATATGGCATTCCCCCGTATAAATAATATAAGATTCTGACTTTTACCACCATCTCTAACTTTACTTCTCAGGAGAGGATTAGTTGAAAGAGGAGTTGGGACAGGATGAACTGTCTACCCTCCTCTTGCAAGAGGTATTGCACACAGAGGAGCTTCTGTAGACTTAGGAATTTTTTCTTTACATTTAGCAGGAGCTTCTTCTATCTTAGGAGCAGTAAATTTTATTACCACTTGTATTAATATACGTACATCGGGTATAACCATAGACCGGATACCTTTATTTGTTTGGTCAGTATTTATCACTGCTATTTTATTACTTCTTTCTTTACCTGTTCTAGCAGGAGCAATTACTATACTGTTAACAGACCGAAATTTAAACACTTCTTTTTTTGACCCTAGAGGAGGAGGGGACCCAGTTCTTTACCAGCATTTATTT
F6_Tai12    cgcttactaaataaacagtaggtagattctgcccaatga---aac-ttaaatggccgcagtatcctgactgtgctaaggtagcataataatttgccctttaattgagggctagtatgaatgaactgacgaagagaaaattgtctctgtaaaat-aaaaaaactttatatctatgtaaaaaagcctagataccgtagggggacgataagaccctaaaagctttacccttaaaac--ttttaaaaata-tttattaca-aaagcctattgggtttttactggggcggtagttct-tttaacaagaatagataaaacacattgagtgaacttatttaacttatttac-aaaataaaattaagttactttagggataacagcgtaattctttgctagagttctcatcgaccaaagagtttgcgacctcgatgttgaattgag-accctacttagagcagtatctaagtaaaggaagactgttcgtcttttaaaccctcacgtttgagctaagaatctaaa-taaagcaagaaaat-taccactaaatattttagctttaggtaaaatttaaacctaaatttatttataga------gtcaaatttcaaatcttaagagataaacaaggattagatacccttctatacttaagac-ttttgagcagggtagtaactagttatgttcttcaaacccaaaggatttggcggtgttctatataattagaggagcctgtggaataatcgaaactacgcgctatatcttaccaaagctaa-gcttgtataccgtcgtctaggcaattctaaaaagacttacct-aactgagatatacctatggcagatcaaggtgcagcttgctttggttactataggctacaatctagatatagctagaagaggaa-agtaaggtaacctctgaaataggatttaatagtaatttaagtttaatacactaaaataaaatttccatagagcatgtacatatcgcccgtcactctcatattc-----tTCTTCTTTCCACTATCCCATATATTGGCACAGACCTTGTTCAATGGCTCTGAGGAGGGTTTGCAGTTGATGCTGCCACATTGACCCGATTCTTTTCGTTTCATTTTTTATTACCTTTCATTATTGCAGCTATAGTGGTAATCCATATTTTATTTTTACACCAAACAGGCTCCTCTAACCCTCTAGGTGTAGAAAGTTCTTCTAATAAAGTCCCATTCCATCCATACTTTACTTTTAAAGATATATTTGGATTTATTTTTATACTACTATGACTTCTTATAGTAACTTTAATTTATCCTTATGGTTTAGGGGATCCTGAGAACTTTAACCCTGCTAACCCCCTAACAACCCCTCCT???????????????????????????????????????????????????????????????????????????????????????????????????????????????????????????????????????????????????????????????????????????????????????????????????????????????????????????????????????????????????????????????????????????????????????????????????????????????????????????????????????????????????????????????????????????????????????????????????????????????????????????????????????????????????????????????????????????????????????????????????????????????????????????????????????????????????????????????????????????????????????????????????????????????????????????????????????
F7_Tai11    cgcttactaaataaacagtaggtagattctgcccaatga---aac-ttaaatggccgcagtatcctgactgtgctaaggtagcataataatttgccctttaattgagggctagtatgaatgaactgacgaagagaaaattgtctctgtaaaat-aaaaaaactttatatctatgtaaaaaagcctagataccgtagggggacgataagaccctaaaagctttacccttaaaac--ttttaaaaata-tttattaca-aaagcctattgggtttttactggggcggtagttct-tttaacaagaatagataaaacacattgagtgaacttatttaacttatttac-aaaataaaattaagttactttagggataacagcgtaattctttgctagagttctcatcgaccaaagagtttgcgacctcgatgttgaattgag-accctacttagagcagtatctaagtaaaggaagactgttcgtcttttaaaccctcacgtttgagctaagaatctaaa-taaagcaagaaaat-taccactaaatattttagctttaggtaaaatttaaacctaaatttatttataga------gtcaaatttcaaatcttaagagataaacaaggattagatacccttctatacttaagac-ttttaagcagggtagtaactagttatgttcttcaaacccaaaggatttggcggtgctctatataattagaggagcctgtggaataatcgaaactacgcgctatatcttaccaaagctaa-gcttgtataccgtcgtctaggcaattctaaaaagacttacct-aactgagatatacctatggcagatcaaggtgcagcttgctttggttactataggctacaatctagatatagctagaagaggaa-agtaaggtaacctctgaaataggatttaatagtaatttaagtttaatacactaaaataaaatttccatagagcatgtacatatcgcccgtcactctcatattc-----tTCTTCTTTCCACTATTCCATATATTGGCACAGACCTTGTTCAGTGGCTCTGAGGGGGGTTTGCAGTTGATGCTGCCACATTGACCCGATTCTTTTCGTTTCATTTTTTATTACCTTTCATTATTGCAGCTATAGTGGTAATCCATATTTTATTTTTACACCAAACAGGCTCCTCTAACCCTCTAGGTGTAGAAAGTTCTTCTAATAAAGTCCCATTCCATCCATACTTTACTTTTAAAGATATATTTGGATTTATTTTTATACTACTATGACTTCTTATAGTAACTTTAATTTATCCTTATGGTTTAGGGGACCCTGAGAACTTTAACCCTGCTAACCCTCTAACAACCCCTCCT???????????????????????????????????????????????????????????????????????????????????????????????????????????????????????????????????????????????????????????????????????????????????????????????????????????????????????????????????????????????????????????????????????????????????????????????????????????????????????????????????????????????????????????????????????????????????????????????????????????????????????????????????????????????????????????????????????????????????????????????????????????????????????????????????????????????????????????????????????????????????????????????????????????????????????????????????????
E7_Tai18    cgcctactaactaaacagtaggtagattctgcccaatga---aac-ttaaatggccgcagtattctgactgtgctaaggtagcataataatttgccttttaattgagggctagtatgaatgaactgacgaagagaaaattgtctctataaattaacaaaaactttatatctatgtaaaaaagcctagatactgtagggggacgataagaccctaaaagctttacccttaaagc--ttttaaaaata-tttattaca-aaagcctattggggttttactggggcggtaattct-tctaacaagaattggtaaaacacactgagtgaactcacttaacttatttacaaaaataaaactaagttactttagggataacagcgtaattttctgctagagttcttatcgaccagagagtttgcgacctcgatgttgaattgag-accctgcttagagcagcatctaaataaaggaagactgttcgtcttttaaattctcacgtttgagctaagaatctaaa-taaagcaagaaaat-tactactaaatattttagttttaggtaaaatttaaacctaaatttatttatata------gtcaaatttcaaatcttaagagataaacaaggattagatacccttctatacttgaggc-ctttaagcagggtagtaactagttatgttcttcaaacccaaaggatttggcggtgttctatataattagaggaacctgtaaaataatcgaaattacgcgctaaatcttaccaaagctag-gcttgtataccgtcgtctgggtagttctaaaaagacctacct-agctgagacatatctatggcagatcaaggtgcagcttgctttggatattatgggttacaatctaaatatagttagaagaggga-agtaaagtaacctctgaaataggatttaatagtaatttaagtttaatacactaaaataaaatttccatagagcatgtacatatcgcccgtcactctcatcttc-----tTCTTCTTTCTACTATTCCATATATTGGTACAGACTTAGTTCAATGGCTTTGAGGAGGATTTGCAGTTGACGCTGCTACACTAACTCGATTCTTTTCATTCCATTTTCTTTTACCTTTTGTTATTACAGCTATAGTGGTAATTCATATTTTATTTTTACACCAGACAGGTTCTTCTAACCCTTTAGGGGTAGAAAGCTCTCCTAATAAAATCCCATTTCATCCTTACTTTACTTTTAAAGATATATTTGGTTTTATTCTTATACTATTCTTTCTTATAATAGTGACCCTAATCTCTCCTTACGGCTTAGGAGACCCTGAAAACTTTAACCCTGCTAACCCACTAACGACTCCCCCTACTGCATTGAGAATGTTAATTCGAACAGAGCTTGGGAGCCCTGGTAGATTTATTGGGGATGATCAGATTTATAATGTAATTGTCACTGCTCATGCTTTTGTTATAATCTTTTTTATAGTTATACCTGTTATAATTGGAGGTTTTGGGAACTGATTAGTTCCATTAATATTAGGAGCTCCTGATATAGCATTCCCTCGTATAAATAATATGAGGTTTTGACTTTTACCTCCATCTTTAACCTTACTTCTCAGAAGGGGACTGGTTGAAAGAGGAGTAGGAACAGGGTGAACTGTCTACCCTCCTCTTGCAAGGGGTATTGCACATAGAGGGGCTTCTGTTGATTTAGGGATTTTTTCCTTACATTTAGCAGGAGCTTCCTCTATTTTAGGAGCAGTAAATTTTATTACCACTTGTATCAATATACGTACATCAGGGATAACTTTAGATCGGATACCTTTATTCGTTTGGTCTGTCTTTATCACTGCCATCTTATTACTTCTTTCTTTACCTGTATTGGCAGGAGCAATTACTATGTTATTAACAGATCGAAATTTAAATACTTCTTTTTTTGACCCTAGAGGAGGGGGAGACCCAGTTCTTTATCAACATCTATTT
E4_HI8_2    cgcttactaactaaacagtaggtagattctgcccaatga---aac-ttaaatggccgcagtatcctgactgtgctaaggtagcataataatttgccttttaattgagggctagtatgaatgaactgacgaagagaaaattgtctctataaattaacaaaaactttatatctatgtaaaaaagcctagatactgtagggggacgataagaccctaaaagctttacccttaaagc--ttttaaaaata-tttattaca-aaagcctattggggttttactggggcggtaattct-tctaacaagaattgataaaacacactgagtgaactcacttaacttatttacaaaaataaaactaagttactttagggataacagcgtaattttctgctagagttcttatcgaccagagagtttgcgacctcgatgttgaattgag-accctgcttagagcagcatctaaataaaggaagactgttcgtcttttaaattctcacatttgagctaagaatctaaa-taaagcaagaaaat-tactactaaatattttagttttaggtaaaatttaaacctaaatttatttatata------gttaaatttcaaatcttgagagataaacaaggattagatacccttctatacttgaggc-ctttaagcagggtagtaactagttatgttcttcaaacccaaaggatttggcggtgttctataaaattagaggaacctgtaaaataatcgaaattacgcgctaaatcttaccaaagctag-gcttgtataccgtcgtctgggtagttctaaaaagacctacct-agctgagatatatctatggcagatcaaggtgcagcttgctttggatgttatgggttacaatctaaatatagttagaagaggga-agtaaagtaacctctgaaataggatttaatagtaatttaagtttaatacactaaaataaaatttccatagagcatgtacatatcgcccgtcactctcatcttc-----t???????????????????????????????????????????????????????????????????????????????????????????????????????????????????????????????????????????????????????????????????????????????????????????????????????????????????????????????????????????????????????????????????????????????????????????????????????????????????????????????????????????????????????????????????ACTGCATTGAGAATGTTAATTCGAACAGAGCTTGGGAGCCCTGGTAGATTTATTGGGGATGATCAGATTTACAATGTAATTGTCACTGCTCATGCTTTTGTTATAATCTTTTTTATAGTCATACCTGTTATAATTGGAGGTTTTGGGAACTGATTAGTTCCATTAATATTAGGAGCTCCTGATATAGCATTTCCTCGTATAAATAATATAAGGTTCTGACTTCTACCTCCATCTTTAACCTTACTTCTCAGAAGGGGACTGGTTGAAAGAGGAGTAGGAACAGGGTGAACTGTCTATCCCCCTCTTGCAAGGGGTATTGCACATAGAGGAGCTTCTGTTGATTTAGGAATTTTTTCCTTACATTTAGCAGGAGCTTCCTCTATTTTAGGAGCAGTAAATTTTATTACCACTTGTATCAATATACGTACATCAGGGATAACTTTAGATCGGATACCTTTATTCGTTTGGTCTGTCTTTATCACTGCCATCTTATTACTTCTTTCTTTACCTGTATTGGCAGGAGCAATTACTATGTTATTAACAGATCGAAATTTAAATACTTCTTTTTTTGACCCTAGAGGAGGGGGAGACCCAGTTCTTTATCAACATCTATTT
E6_HI9_1    cgcttactaactaaacagtaggtagattctgcccaatga---aac-ttaaatggccgcagtatcctgactgtgctaaggtagcataataatttgccttttaattgagggctagtatgaatgaactgacgaagagaaaattgtctctataaattaacaaaaactttatatctatgtaaaaaagcctagatactgtagggggacgataagaccctaaaagctttacccttaaagc--ttttaaaaata-tttattaca-aaagcctattggggttttactggggcggtaattct-tctaacaagaattgataaaacacactgagtgaactcacttaacttatttacaaaaataaaactaagttactttagggataacagcgtaattttctgctagagttcttatcgaccagagagtttgcgacctcgatgttgaattgag-accctgcttagagcagcatctaaataaaggaagactgttcgtcttttaaattctcacRtttgagctaagaatctaaa-taaagcaagaaaat-tactactaaatattttagttttaggtaaaatttaaacctaaatttatttatata------gttaaatttcaaatcttgagagataaacaaggattagatacccttctatacttgaggc-ctttaagcagggtagtaactagttatgttcttcaaacccaaaggatttggcggtgttctatataattagaggaacctgtaaaataatcgaaattacgcgctaaatcttaccaaagctag-gcttgtataccgtcgtctgggtagttctaaaaagacctacct-agctgagatatatctatggcagatcaaggtgcagcttgctttggatgttatgggttacaatctaaatatagttagaagaggga-agtaaagtaacctctgaaataggatttaatagtaatttaagtttaatacactaaaataaaatttccatagagcatgtacatatcgcccgtcactctcatcttc-----tTCTTCTTTCTACTATTCCATATATTGGTACAGATCTTGTTCAATGGCTTTGAGGAGGATTTGCAGTTGACGCTGCTACACTAACTCGATTCTTTTCATTCCATTTTCTTTTACCTTTTGTTATTGCAGCTATAGTGGTAATTCATATTTTATTTTTACACCAGACAGGTTCTTCTAACCCTTTAGGGGTAGAAAGCTCCCCTAATAAAATCCCATTTCATCCTTACTTCACTTTTAAAGATATATTTGGTTTTATTCTTATACTATTCTTTCTTATAATAGTGACCCTAATCTCTCCTTACGGCTTAGGAGACCCTGAAAACTTTAACCCTGCTAACCCACTAACGACCCCCCCTACTGCATTGAGAATGTTAATTCGAACAGAGCTTGGGAGCCCTGGTAGATTTATTGGGGATGATCAGATTTACAATGTAATTGTCACTGCTCATGCTTTTGTTATAATCTTTTTTATAGTCATACCTGTTATAATTGGAGGTTTTGGGAACTGATTAGTTCCATTAATATTAGGAGCTCCTGATATAGCATTTCCTCGTATAAATAATATAAGGTTCTGACTTCTACCTCCATCTTTAACCTTACTTCTCAGAAGGGGACTGGTTGAAAGAGGAGTAGGAACAGGGTGAACTGTCTATCCCCCTCTTGCAAGGGGTATTGCACATAGAGGAGCTTCTGTTGATTTAGGAATTTTTTCCTTACATTTAGCAGGAGCTTCCTCTATTTTAGGAGCAGTAAATTTTATTACCACTTGTATCAATATACGTACATCAGGGATAACTTTAGATCGGATACCTTTATTCGTTTGGTCTGTCTTTATCACTGCCATCTTATTACTTCTTTCTTTACCTGTATTGGCAGGAGCAATTACTATGTTATTAACAGATCGAAATTTAAATACTTCTTTTTTTGACCCTAGAGGAGGGGGAGACCCAGTTCTTTATCAACATCTATTT
E3_HI16_1   cgcttactaactaaacagtaggtagattctgcccaatga---aac-ttaaatggccgcagtatcctgactgtgctaaggtagcataataatttgccttttaattgagggctagtatgaatgaactgacgaagagaaaattgtctctataaattaacaaaaactttatatctatgtaaaaaagcctagatactgtagggggacgataagaccctaaaagctttacccttaaagc--ttttaaaaata-tttattaca-aaagcctattggggttttactggggcggtaattct-tctaacaagaattgataaaacacactgagtgaactcacttaacttatttacaaaaataaaactaagttactttagggataacagcgtaattttctgctagagttcttatcgaccagagagtttgcgacctcgatgttgaattgag-accctgcttagagcagcatctaaataaaggaagactgttcgtcttttaaattctcacRtttgagctaagaatctaaa-taaagcaagaaaat-tactactaaatattttagttttaggtaaaatttaaacctaaatttatttatata------gttaaatttcaaatcttgagagataaacaaggattagatacccttctatacttgaggc-ctttaagcagggtagtaactagttatgttcttcaaacccaaaggatttggcggtgttctatataattagaggaacctgtaaaataatcgaaattacgcgctaaatcttaccaaagctag-gcttgtataccgtcgtctgggtagttctaaaaagacctacct-agctgagatatatctatggcagatcaaggtgcagcttgctttggatgctatgggttacaatctaaatatagttagaagaggga-agtaaagtaacctctgaaataggatttaatagtaatttaagtttaatacactaaaataaaatttccatagagcatgtacatatcgcccgtcactctcatcttc-----tTCTTCTTTCTACTATTCCATATATTGGTACAGATCTTGTTCAATGGCTTTGAGGAGGATTTGCAGTTGACGCTGCTACACTAACTCGATTCTTTTCATTCCATTTTCTTTTACCTTTTGTTATTGCAGCTATAGTGGTAATTCATATTTTATTTTTACACCAGACAGGTTCTTCTAACCCTTTAGGGGTAGAAAGCTCCCCTAATAAAATCCCATTTCATCCTTACTTTACTTTTAAAGATATATTTGGTTTTATTCTTATACTATTCTTTCTTATAATAGTGACCCTAATCTCTCCTTACGGCTTAGGAGACCCTGAAAACTTTAACCCTGCTAACCCACTAACGACCCCTCCTACTGCATTGAGAATGTTAATTCGAACAGAGCTTGGGAGCCCTGGTAGATTTATTGGGGATGATCAGATTTACAATGTAATTGTCACTGCTCATGCTTTTGTTATAATCTTTTTTATAGTCATACCTGTTATAATTGGAGGTTTTGGGAATTGATTAGTTCCATTAATATTAGGAGCTCCTGATATAGCATTTCCTCGTATAAATAATATAAGGTTCTGACTTCTACCTCCATCTTTAACCTTACTTCTCAGAAGGGGACTGGTTGAAAGAGGAGTAGGAACAGGGTGAACTGTCTATCCCCCTCTTGCAAGGGGTATTGCACATAGAGGAGCTTCTGTTGATTTAGGAATTTTTTCCTTACATTTAGCAGGAGCTTCCTCTATTTTAGGAGCAGTAAATTTTATTACCACTTGTATCAATATACGTACATCAGGGATAACTTTAGATCGGATACCTTTATTCGTTTGGTCTGTCTTTATCACTGCCATCTTATTACTTCTTTCTTTACCTGTATTGGCAGGAGCAATTACTATGTTATTAACAGATCGAAATTTAAATACTTCTTTTTTTGACCCTAGAGGAGGGGGAGACCCAGTTCTTTATCAACATCTATTT
E5_Tai17    cgcttactaactaaacagtaggtagattctgcccaatga---aac-ttaaatggccgcagtatcctgactgtgctaaggtagcataataatttgccttttaattgagggctagtatgaatgaactgacgaagagaaaattgtctctataaattaacaaaaactttatatctatgtaaaaaagcctagatactgtagggggacgataagaccctaaaagctttacccttaaagc--ttttaaaaata-tttattaca-aaagcctattggggttttactggggcggtaattct-tctaacaagaattgataaaacacactgagtgaactcacttaacttatttacaaaaataaaactaagttactttagggataacagcgtaattttctgctagagttcttatcgaccagagagtttgcgacctcgatgttgaattgag-accctgcttagagcagcatctaaataaaggaagactgttcgtcttttaaattctcacgtttgagctaagaatctaaa-taaagcaagaaaat-tactactaaatattttagttttaggtaaaatttaaacctaaatttatttatata------gttaaatttcaaatcttgagagataaacaaggattagatacccttctatacttgaggc-ctttaagcagggtagtaactagttatgttcttcaaacccaaaggatttggcggtgttctatataattagaggaacctgtaaaataatcgaaattacgcgctaaatcttaccaaagctag-gcttgtataccgtcgtctgggtagttctaaaaagacctacct-agctgagatatatctatggcagatcaaggtgcagcttgctttggatgttatgggttacaatctaaatatagttagaagaggga-agtaaagtaacctctgaaataggatttaatagtaatttaagtttaatacactaaaataaaatttccatagagcatgtacatatcgcccgtcactctcatcttc-----tTCTTCTTTCTACTATTCCATATATTGGTACAGATCTTGTTCAATGGCTTTGAGGAGGATTTGCAGTTGACGCTGCTACACTAACTCGATTCTTTTCATTCCATTTTCTTTTACCTTTTGTTATTGCAGCTATAGTGGTAATTCATATTTTATTTTTACACCAGACAGGTTCTTCTAACCCTTTAGGGGTAGAAAGCTCCCCTAATAAAATCCCATTTCATCCTTACTTTACTTTTAAAGATATATTTGGTTTTATTCTTATACTATTCTTTCTTATAATAGTGACCCTAATCTCTCCTTACGGCTTAGGAGACCCTGAAAACTTTAACCCTGCTAACCCACTAACGACCCCCCCTACTGCATTGAGAATGTTAATTCGAACAGAGCTTGGGAGCCCTGGTAGATTTATTGGGGATGATCAGATTTACAATGTAATTGTCACTGCTCATGCTTTTGTTATAATCTTTTTTATAGTCATACCTGTTATAATTGGAGGTTTTGGGAACTGATTAGTTCCATTAATATTAGGAGCTCCTGATATAGCATTTCCTCGTATAAATAATATAAGGTTCTGACTTCTACCTCCATCTTTAACCTTACTTCTCAGAAGGGGATTGGTTGAAAGAGGAGTAGGAACAGGGTGAACTGTCTATCCCCCTCTTGCAAGGGGTATTGCACATAGAGGAGCTTCTGTTGATTTAGGAATTTTTTCCTTACATTTAGCAGGAGCTTCCTCTATTTTAGGAGCAGTAAATTTTATTACCACTTGTATCAATATACGTACATCAGGGATAACTTTAGATCGGATACCTTTATTCGTTTGGTCTGTCTTTATCACTGCCATCTTATTACTTCTTTCTTTACCTGTATTGGCAGGAGCAATTACTATGTTATTAACAGATCGAAATTTAAATACTTCTTTTTTTGACCCTAGAGGAGGGGGAGACCCAGTTCTTTATCAACATCTATTT
E2_HI15_1   cgcttactaactaaacagtaggtagattctgcccaatga---aac-ttaaatggccgcagtatcctgactgtgctaaggtagcataataatttgccttttaattgagggctagtatgaatgaactgacgaagagaaaattgtctctataaattaacaaaaactttatatctatgtaaaaaagcctagatactgtagggggacgataagaccctaaaagctttacccttaaagc--ttttaaaaata-tttattaca-aaagcctattggggttttactggggcggtaattct-tctaacaagaattgataaaacacactgagtgaactcacttaacttatttacaaaaat-aaactaagttactttagggataacagcgtaattttctgctagagttcttatcgaccagagagtttgcgacctcgatgttgaattgag-accctgcttagagcagcatctaagtaaaggaagactgttcgtcttttaaattctcacgtttgagctaagaatctaaa-taaagcaagaaaat-tactactaaatattttagttttaggtaaaatttaaacctaaatttatttataca------gtcaaatttcaaatcttaagagataaacaaggattagatacccttctatacttgaggc-ctttaagcagggtagtaactagttatgttcttcaaacccaaaggatttggcggtgttctatataattagaggaacctgtaaaataatcgaaattacgcgctaaatcttaccaaagctag-gcttgtataccgtcgtctgggtagttctaagaagacctacct-agctgagatatatctatgacagatcaaggtgcagcttgctttggatattatgggttacaatctaaatatagttagaagaggga-agtaaaataacctctgaaataggatttaatagtaatttaagtttaatacactaaaataaaatttccatagagcatgtacatatcgcccgtcactctcatcttc-----tTCTTCTCTCTACTATTCCATATATTGGCACAGATCTTGTTCAATGGCTTTGAGGAGGATTTGCAGTTGACGCTGCTACACTAACTCGATTCTTTTCATTTCATTTTCTTTTACCTTTTGTTATTGCAGCTATAGTGGTAATTCATATTTTATTTTTACACCAGACAGGTTCTTCTAACCCTTTAGGAGTAGAAAGCTCTCCTAATAAAATCCCATTTCATCCTTACTTTACTTTTAAAGATATATTTGGTTTTATTCTTATACTATTCTTTCTTATAATAGTGACCCTAATCTCTCCTTACGGCTTAGGAGACCCTGAAAACTTTAACCCTGCTAACCCACTAACGACTCCCCCTACTGCACTGAGAATGTTAATTCGAACAGAGCTTGGGAGCCCTGGTAGATTTATTGGGGATGACCAGATTTATAATGTAATTGTCACTGCTCATGCTTTTGTTATAATCTTTTTTATAGTTATACCTGTTATAATTGGAGGTTTTGGGAACTGATTAGTTCCATTAATATTAGGAGCTCCTGATATAGCATTTCCTCGTATAAATAATATAAGGTTCTGACTTTTACCTCCATCTTTAACCTTACTTCTCAGAAGGGGGCTGGTTGAAAGAGGAGTAGGAACAGGGTGAACTGTCTACCCCCCTCTTGCAAGAGGTATTGCACATAGAGGGGCTTCTGTTGATTTAGGAATTTTTTCCTTACATTTAGCAGGAGCTTCCTCTATTTTAGGGGCAGTAAATTTTATTACCACTTGTATCAATATACGTACATCAGGGATAACTTTAGATCGGATACCTTTATTCGTTTGGTCTGTCTTTATCACTGCCATCTTATTACTTCTTTCTTTGCCTGTATTGGCAGGAGCAATTACTATGTTATTAACAGATCGAAATTTAAATACTTCTTTTTTTGACCCCAGAGGAGGAGGAGACCCAGTTCTTTATCAACATCTATTT
AY051348    ????????????????????????????ctgcccaatga---aac-ttaaatggccgcagtatcctgactgtgctaaggtagcataataatttgtcctttaattgagggctagcatgaatgacctgacgaagagaaaattgtctctataaattaacaaaaactttatatctatgtaaaaaagcctagatactgtagggggacgataagaccctaaaagctttacccttaaagc--ttttaaaaata-tttattaca-aaagcctattggggttttactggggcggtaattct-tctaacaagaattgataaaacacactgagtgaactcacttaacttatttacaaaaataaaactaagttactttagggataacagcgtaattttctgctagagttcttatcgaccagagagtttgcgacctcgatgttgaattgag-accctgcttagagcagcatctaaataaaggaagactgtt????????????????????????????????????????????????????????????????????????????????????????????????????????????????????????????????????????????????????????????????????????????????????????????????????????????????????????????????????????????????????????????????????????????????????????????????????????????????????????????????????????????????????????????????????????????????????????????????????????????????????????????????????????????????????????????????????????????????????????????????????????????????????????????????????????????????????????????????????????????????????????????????????????????????????????????????????????????????????????????????????????????????????????????????????????????????????????????????????????????????????????????????????????????????????????????????????????????????????????????????????????????????????????????????????????????????????????????????????????????????????ACTGCACTGAGAATGTTAATTCGAACAGAGCTTGGGAGTCCTGGTAGATTTATTGGGGATGACCAGATTTATAATGTAATTGTCACTGCTCATGCTTTTGTTATAATCTTTTTTATAGTTATACCTGTTATAATTGGAGGTTTTGGGAACTGATTAGTTCCATTAATATTAGGAGCTCCTGATATAGCATTTCCTCGTATAAATAATATAAGGTTGTGACTTTTACCTCCATCTTTAACCTTACTTCTCAGAAGGGGACTGGTTGAAAGAGGAGTAGGAACAGGGTGAACTGTCTACCCCCCTCTTGCAAGGGGTATTGCACATAGAGGGGCTTCTGTTGATTTAGGAATTTTTTCCTTACATTTAGCAGGAGCTTCCTCTATTTTAGGGGCAGTAAATTTTATTACCACTTGTATCAATATACGTACATCAGGGATAACTTTAGATCGGATACCTTTATTCGTTTGGTCTGTCTTTATCACTGCCATCTTATTACTCCTTTCTTTGCCTGTATTGGCAGGAGCAATTACTATGTTATTAACAGATCGAAATTTAAACACTTCTTTTTTTGACCCT???????????????????????????????????????
AY051346    cgccttttaactaaatagaaggtagattctgcccaatga---aac-ttaaatggccgcagtatcctgactgtgctaaggtagcataataacttgtcctttaattgagggctggcatgaatgaactgacgaagagaaaattgtctctgtaaattaacaaaaactttatatctatgtaaaaaagcctagatcctgtagggggacgataagaccctaaaagctttaccctcaaagc--ttttaacaata-tttattat--aaagtccactgggtttttactggggcggtaattct-tttaacaagaattaaataaacacactgagtgaattcatttaacttattttaaaaaataaaatcaagttactttagggataacagcgtaattctctgctagagttcttatcgaccagggagtttgcgacctcgatgttgaattgag-gctctacttagagcagcatctaagttaaggaagactgttcgtcttttaaaccctcaca?????????????????????????????????????????????????????????????????????????????????????????????????????????????????????????????????????????????????????????????????????????????????????????????????????????????????????????????????????????????????????????????????????????????????????????????????????????????????????????????????????????????????????????????????????????????????????????????????????????????????????????????????????????????????????????????????????????????????????????????????????????????????????????????????????????????????????????????????????????????????????????????????????????????????????????????????????????????????????????????????????????????????????????????????????????????????????????????????????????????????????????????????????????????????????????????????????????????????????????????????????????????????????????????????????????????????????????????????ACTGCGTTAAGAATATTAATTCGGACAGAGCTTGGAAGCCCTGGTAGGTTTATTGGGGATGATCAAATTTATAATGTTATTGTAACTGCCCATGCTTTTGTTATAATCTTTTTCATAGTTATACCTGTTATAATTGGAGGTTTTGGGAATTGGTTAGTTCCATTAATATTAGGAGCTCCTGATATAGCGTTTCCTCGTATAAATAATATGAGATTTTGACTTCTGCCCCCCTCTCTGACCCTACTTCTTAGAAGGGGACTGGTTGAAAGAGGAGTGGGGACAGGATGAACTGTTTATCCTCCCCTTGCAAGAGGCATTGCTCATAGGGGAGCTTCAGTAGATTTAGGAATTTTTTCTTTACATTTGGCAGGAGCTTCCTCTATTTTAGGAGCAGTAAACTTTATTACCACTTGTATTAATATACGTACGTCAGGAATAACTATAGATCGAATACCTTTATTTGTTTGGTCAGTTTTTATCACTGCCATTTTACTGCTCCTTTCTTTACCTGTGTTAGCAGGGGCAATTACTATGCTATTAACAGATCGAAATTTAAACACTTCTTTTTTTGACCCT???????????????????????????????????????
AY051345    cgctttttaactaaatagaaggtagattctgcccaatga---aac-ttaaatggccgcagtatcctgactgtgctaaggtagcataataatttgtcctttaattgagggctagcatgaatgaactgacgaagagaaaattgtctctgtaaattaacaaaaactttatatctatgtaaaaaagcctagatcctgtagggggacgataagaccctaaaagctttacccttaaagc--ttttaacaata-tttattat--aaagtccactgggtttttactggggcggtaattct-tttaacaagaattagataaacacactgagtgaattcatttaacttatttttaaaaataaaatcaagttactttagggataacagcgtaattctctgctagagttcttatcgaccagggagtttgcgacctcgatgttgaattgag-gctctacttagagcagcatctaagttaaggaagactgttcgtcttttaaaccctcaca?????????????????????????????????????????????????????????????????????????????????????????????????????????????????????????????????????????????????????????????????????????????????????????????????????????????????????????????????????????????????????????????????????????????????????????????????????????????????????????????????????????????????????????????????????????????????????????????????????????????????????????????????????????????????????????????????????????????????????????????????????????????????????????????????????????????????????????????????????????????????????????????????????????????????????????????????????????????????????????????????????????????????????????????????????????????????????????????????????????????????????????????????????????????????????????????????????????????????????????????????????????????????????????????????????????????????????????????????ACTGCGTTAAGAATATTAATTCGGACAGAGCTTGGAAGCCCTGGCAGGTTTATTGGGGATGATCAAATTTATAATGTTATTGTACCTGCCCATGCTTTTGTTATAATCTTTTTCATAGTTATACCTGTTATAATTGGAGGTTTTGGGAATTGGCTAGTTCCATTAATATTAGGAGCTCCTGATATAGCGTTTCCTCGTATAAATAATATGAGATTTTGACTTCTACCTCCCTCTCTGACCCTACTTCTTAGAAGGGGACTGGTTGAAAGAGGAGTGGGGACAGGATGAACTGTTTATCCTCCCCTTGCAAGAGGCATTGCTCATAGGGGAGCTTCAGTAGATTTGGGAATTTTTTCTTTACATTTGGCAGGAGCTTCCTCTATTTTAGGAGCAGTAAACTTTATTACCACTTGTATTAATATACGTACGTCAGGAATAACTATGGATCGAATACCTTTATTTGTTTGGTCAGTTTTTATCACTGCCATTTTACTGCTCCTTTCTTTACCTGTGTTAGCAGGGGCAATTACTATGCTATTAACAGATCGAAATTTAAACACTTCTTTTTTTGACCCT???????????????????????????????????????
D2_Tai10    cgccttttaactaaatagaaggtagattctgcccaatga---aac-ttaaatggccgcagtatcctgactgtgctaaggtagcataataatttgtcctttaattgagggctagcatgaatgaactgacgaagagaaaattgtctctgtaaattaacaaaaactttatatctatgtaaaaaagcctagatcctgtagggggacgataagaccctaaaagctttacccttaaagc--ttttaacaata-tttattat--aaagtccactgggtttttactggggcggtaattct-tttaacaagaattagataaacacactgagtgaattcatttaacttatttttaaaaataaaatcaagttactttagggataacagcgtaattctctgctagagttcttatcgaccagggagtttgcgacctcgatgttgaattgag-gctctacttagagcagcatctaagttaaggaagactgttcgtcttttaaaccctcacgtttaagctaagaatctaaa-taaagcaagaaaat-tgtcattaaatattttagttttaggtaaaatttaaacctaaatttatttatata------gtaaaatttcaaatcttaagagataaacaaggattagatacccttctatacttaagac-ctttgagcagggtagtaactagctatgttcttcaaacccaaaggatttggcggtgctctatataattagaggaacctgtaaagtaatcgaaattacgcgctgtatcttaccaaagttaa-gcttgtataccgtcgtctaggtagttctaaaaaggcttgcct-aactgagatatatacatggcagatcaaggtgcagcttgctttggttattatgggttacaatctaaatatagatggaagaggaa-agtaaggtagcctctgaaataggatttaatagtaatttaagtttaatacactaaaataaaatttccatagagcatgtacatatcgcccgtcactctcatctcc-----tTCTTCTCTCTACTATCCCATATATTGGTACAGACCTGGTTCAATGGCTTTGAGGAGGATTTGCAGTTGATGCTGCTACACTAACTCGATTTTTTTCATTTCATTTTCTCTTACCCTTTGTTATTTCAGCTATAGTGGTAATCCATATTTTATTCCTACATCAAACAGGCTCTTCAAACCCATTAGGAGTAGAAAGCTCTCCTAATAAGATTCCATTCCATCCGTACTTCACTTTTAAAGATGTATTTGGCTTTATTCTTATACTATTCTTTCTTCTAATAGTAACTTTAGTTTCCCCTTATGGCTTAGGAGATCCTGAGAATTTTAATCCTGCTAATCCCCTGACAACTCCCCCTACTGCGTTAAGGATATTAATTCGGACAGAGCTTGGAAGCCCTGGCAGGTTTATTGGGGATGATCAAATTTATAATGTTATTGTAACTGCCCATGCTTTTGTTATAATCTTTTTCATAGTTATACCTGTTATAATTGGAGGTTTTGGGAATTGGCTAGTTCCATTAATATTAGGAGCTCCTGATATAGCGTTTCCTCGTATAAATAATATGAGATTTTGACTTCTACCTCCCTCTCTGACCCTACTTCTTAGAAGGGGACTGGTTGAAAGAGGAGTGGGGACAGGATGAACTGTTTATCCTCCCCTTGCAAGAGGCATTGCTCATAGGGGAGCTTCAGTAGATTTGGGAATTTTTTCTTTACATTTGGCAGGAGCTTCCTCTATTTTAGGAGCAGTAAACTTTATTACCACTTGTATTAATATACGTACGTCGGGAATAACTATGGATCGAATACCTTTATTTGTTTGGTCAGTTTTTATCACTGCCATTTTACTGCTCCTTTCTTTACCTGTGTTAGCAGGGGCAATTACTATGCTATTAACAGATCGAAATTTAAACACTTCTTTTTTTGACCCTAGAGGAGGCGGAGACCCAGTTCTTTATCAGCATCTATTT
D1_HI11_1   cgccttttaactaaatagaaggtagattctgcccaatga---aac-ttaaatggccgcagtatcctgactgtgctaaggtagcataataatttgtcctttaattgagggctagcatgaatgaactgacgaagagaaaattgtctctgtaaattaacaaaaactttatatctatgtaaaaaagcctagatcctgtagggggacgataagaccctaaaagctttacccttaaagc--ttttaacaata-tttattat--aaagtccactgggtttttactggggcggtaattct-tttaacaagaattagataaacacactgagtgaattcatttaacttatttttaaaaataaaatcaagttactttagggataacagcgtaattctctgctagagttcttatcgaccagggagtttgcgacctcgatgttgaattgag-gctctacttagagcagcatctaagttaaggaagactgttcgtcttttaaaccctcacRtttaagctaagaatctaaa-taaagcaagaaaat-tgtcattaaatattttagttttaggtaaaatttaaacctaaatttatttatata------gtaaaatttcaaatcttaagagataaacaaggattagatacccttctatacttaagac-ctttgagcagggtagtaactagctatgttcttcaaacccaaaggatttggcggtgctctatataattagaggaacctgtaaagtaatcgaaattacgcgctgtatcttaccaaagttaa-gcttgtataccgtcgtctaggtagttctaaaaaggcttgcct-aactgagatatatacatggcagatcaaggtgcagcttgctttggttattatgggttacaatctaaatatagatggaagaggaa-agtaaggtagcctctgaaataggatttaatagtaatttaagtttaatacactaaaataaaatttccatagagcatgtacatatcgcccgtcactctcatctcc-----tTCTTCTCTCTACTATCCCATATATTGGTACAGACCTGGTTCAATGGCTTTGAGGAGGATTTGCAGTTGATGCTGCTACACTAACTCGATTTTTTTCATTTCATTTTCTCTTACCCTTTGTTATTTCAGCTATAGTGGTAATCCATATTTTATTCCTACATCAAACAGGCTCTTCAAACCCATTAGGAGTAGAAAGCTCTCCTAATAAGATTCCATTCCATCCGTACTTCACTTTTAAAGATGTATTTGGCTTTATTCTTATACTATTCTTTCTTCTAATAGTAACTTTAGTTTCCCCTTATGGCTTAGGAGATCCTGAGAATTTTAATCCTGCTAATCCCCTGACAACTCCCCCTACTGCGTTAAGGATATTAATTCGGACAGAGCTTGGAAGCCCTGGCAGGTTTATTGGGGATGATCAAATTTATAATGTTATTGTAACTGCCCATGCTTTTGTTATAATCTTTTTCATAGTTATACCTGTTATAATTGGAGGTTTTGGGAATTGGCTAGTTCCATTAATATTAGGAGCTCCTGATATAGCGTTTCCTCGTATAAATAATATGAGATTTTGACTTCTACCTCCCTCTCTGACCCTACTTCTTAGAAGGGGACTGGTTGAAAGAGGAGTGGGGACAGGATGAACTGTTTATCCTCCCCTTGCAAGAGGCATTGCTCATAGGGGAGCTTCAGTAGATTTGGGAATTTTTTCTTTACATTTGGCAGGAGCTTCCTCTATTTTAGGAGCAGTAAACTTTATTACCACTTGTATTAATATACGTACGTCGGGAATAACTATGGATCGAATACCTTTATTTGTTTGGTCAGTTTTTATCACTGCCATTTTACTGCTCCTTTCTTTACCTGTGTTAGCAGGGGCAATTACTATGCTATTAACAGATCGAAATTTAAACACTTCTTTTTTTGACCCTAGAGGAGGCGGAGACCCAGTTCTTTATCAGCATCTATTT
AY051343    cgccttttaactaaatagaaggtagattctgcccaatga---aac-ttaaatggccgcagtatcctgactgtgctaaggtagcataataatttgtcctttaattgagggctagcatgaatgaactgacgaagagaaaattgtctctgtaaattaacaaaaactttatatctatgtaaaaaagcctagatcctgtagggggacgataagaccctaaaagctttacccttaaagc--ttttaacaata-tttattat--aaagtccactgggtttttactggggcggtaattct-tttaacaagaattagataaacacactgagtgaattcatttaacttatttttaaaaataaaatcaagttactttagggataacagcgtaattctctgctagagttcttatcgaccagggagtttgcgacctcgatgttgaattgag-gctctacttagagcagcatctaagttaaggaagactgttcgtcttttaaaccctcaca?????????????????????????????????????????????????????????????????????????????????????????????????????????????????????????????????????????????????????????????????????????????????????????????????????????????????????????????????????????????????????????????????????????????????????????????????????????????????????????????????????????????????????????????????????????????????????????????????????????????????????????????????????????????????????????????????????????????????????????????????????????????????????????????????????????????????????????????????????????????????????????????????????????????????????????????????????????????????????????????????????????????????????????????????????????????????????????????????????????????????????????????????????????????????????????????????????????????????????????????????????????????????????????????????????????????????????????????????ACTGCGTTAAGGATATTAATTCGRACAGAGYTTGRAAGCCCTGGCAGGTTTATTGGGGATGATCAAATTTATAATGTTATTGTAACTGCCCATGCTTTTGTTATAATCTTTTTCATAGTTATACCTGTTATAATTGGAGGTTTTGGGAATTGGCTAGTTCCATTAATATTAGGAGCTCCTGATATAGCGTTTCCTCGTATAAATAATATGAGATTTTGACTTCTACCTCCCTCTCTGACCCTACTTCTTAGAAGGGGACTGGTTGAAAGAGGAGTGGGGACAGGATGAACTGTTTATCCTCCCCTTGCAAGAGGTATTGCTCATAGGGGAGCTTCAGTAGATTTGGGAATTTTTTCTTTACATTTGGCAGGAGCTTCCTCTATTTTAGGAGCAGTAAACTTTATTACCACTTGTATTAATATACGTACGTCAGGAATAACTATGGATCGAATACCTTTATTTGTTTGGTCAGTTTTTATCACTGCCATTTTACTGCTCCTTTCTTTACCTGTGTTAGCAGGGGCAATTACTATGCTATTAACAGATCGAAATTTAAACACTTCTTTTTTTGACCCTAGAGGAGGCGGGGACCCAGTTCTTTATCAACATCTATTT
AY051344    cgccttttaactaaatagaaggtagattctgcccaatga---aac-ttaaatggccgcagtatcctgactgtgctaaggtagcataataatttgtcctttaattgagggctggcatgaatgaactgacgaagagaaaattgtctctgtatattaacaaaaactttatatctatgtaaaaaagcctagatcctgtagggggacgataagaccctaaaagctttacccttaaagc--ttttaacaata-tttattat--aaagtccactggggttttactggggcggtaattct-tttaacaagaattagataaacacactgagtgaattcatttaacttatttttaaaaataaaatcaagttactttagggataacagcgtaattctctgctagagttcttatcgaccagggagtttgcgacctcgatgttgaattgag-gctctacttagagcagcatctaagttaaggaagactgttcgtcttttaaaccctcaca?????????????????????????????????????????????????????????????????????????????????????????????????????????????????????????????????????????????????????????????????????????????????????????????????????????????????????????????????????????????????????????????????????????????????????????????????????????????????????????????????????????????????????????????????????????????????????????????????????????????????????????????????????????????????????????????????????????????????????????????????????????????????????????????????????????????????????????????????????????????????????????????????????????????????????????????????????????????????????????????????????????????????????????????????????????????????????????????????????????????????????????????????????????????????????????????????????????????????????????????????????????????????????????????????????????????????????????????????ACTGCGTTAAGAATATTAATTCGGACAGAGCTTGGAAGCCCTGGTAGGTTTATTGGGGATGATCAAATTTATAATGTTATTGTAACTGCCCATGCTTTTGTTATAATCTTTTTCATAGTTATACCTGTTATAATTGGAGGTTTTGGGAATTGACTAGTTCCATTAATATTAGGAGCTCCTGATATAGCGTTTCCTCGTATAAATAATATGAGATTTTGACTTCTACCTCCCTCTCTGACCCTACTTCTTAGAAGGGGACTGGTTGAAAGAGGAGTGGGGACAGGATGGACTGTTTATCCTCCCCTTGCAAGAGGCATTGCTCATAGGGGAGCTTCAGTAGATTTGGGAATTTTTTCTCTACATTTGGCAGGAGCTTCCTCTATTTTAGGAGCAGTAAACTTTATTACCACTTGTATTAATATACGTACGTCAGGAATAACTATGGATCGGATACCTTTATTTGTTTGGTCAGTTTTTATCACTGCCATTTTACTGCTCCTTTCTTTACCTGTGTTAGCAGGGGCAATTACTATGCTATTAACAGATCGAAATTTAAACACTTCTTTTTTTGACCCTAGAGGAGGTGGAGATCCAGTTCTTTATCAACATCTATTT
C2_Tai4     cgcctattaattaaatagtaggtagattctgcccaatga---aac-ttaaatggccgcagtatcctgactgtgctaaggtagcataataatttgtcctttaattgggggctagtatgaatgaactgacgaagagaaaattgtctctgtaaataaacaataattttataactatgtaaaaaagcctagttgatgtagggggacgataagaccctaaaagctttacccttaaagc--ttttaaaaata-tttattatatcaagcctattgggtttttactggggcggtaattct-tttaacaagaatcaactaaacacgttgagtgaaatcatttaacttaaatac-aaaattaaactaagttactttagggataacagcgtaattctctgatagagttcttatcgaccagagagtttgcgacctcgatgttgaattgag-atcctacttagagcagcatctaaataaaggaagactgttcgtcttttaaactctcacgtttgagctaaaaacctaaa-taaagcaagaaagc-tagagttaaatattttagttttaggtaaaatttaaacctaaatttatttttaac------cccacatttcaaatcttaagagataaacaaggattagatacccttttatacttaaggc-ctttaagcagggtagtaactagctatgttcttcaaacccaaaggatttggcggtgctctatataattagaggaacctgtaaagtaatcgaaattacgcgctatatcttaccaaagctaa-gcttgtataccgtcgtctagatagttttaaaaagacctatct-aattgagctatacttatggcagatcaaggtgcagcttgctttggttgttatgggttacaatctatatatagctggagggagga-aaaat-tagacttctgaaataggatttaatagtaatttaagtttaatatactaaaataaaattaccatagagcatgtacatatcgcccgtcactctcaccttc-----t????????????????????????????????????????????????????????????????????????????????????????TTTTTCTCATTCCATTTTCTCTTACCTTTTATTATTGCAGCACTAGTAGTAGTTCATATCTTATTCCTTCACCAAACAGGGTCCTCTAACCCCCTGGGAGTAGAAAGCTCCCCTAATAAGATCCCCTTCCACCCATACTTCACTTATAAAGATGTATTTGGATTTATTCTTATATTATTTTTTCTTTTAATAGTAACCTTAGTCTCTCCATACGGCTTAGGAGATCCAGAAAACTTTAATCCTGCTAATCCTCTCACAACTCCACCTACTGCACTGAGAATATTAATTCGAACTGAACTTGGCAGCCCTGGTAGGTTTATTGGGGATGATCAGATTTATAATGTAATTGTCACTGCGCATGCTTTTGTAATAATTTTTTTTATAGTTATACCTGTTATAATTGGAGGATTTGGTAATTGGTTAGTCCCATTAATATTAGGAGCTCCTGATATGGCATTTCCTCGTATAAATAATATAAGATTCTGACTCCTTCCCCCTTCTTTAACCCTTCTTCTCAGAAGGGGACTAGTTGAAAGAGGAGTAGGGACAGGATGAACTGTTTATCCTCCTCTTGCAAGAGGTATCGCGCATAGAGGAGCATCTGTGGATTTAGGAATTTTTTCTCTTCATTTAGCAGGAGCTTCTTCAATTTTAGGAGCAGTTAATTTTATTACTACTTGTATTAATATACGAACATCAGGGATAACTATAGACCGGATACCTCTGTTTGTATGATCCGTTTTTATTACTGCAATCTTACTACTTCTCTCTCTGCCTGTTCTAGCAGGAGCGATTACTATACTGTTAACAGATCGAAATTTAAATACTTCCTTTTTTGACCCAAGAGGTGGAGGTGACCCAGTTCTTTATCAACATTTATTT
C1_Tai5     cgcttattaattaaatagtaagtagattctgcccaatga---tac-ttaaatggccgcagtatcctgactgtgctaaggtagcataataatttgtcctttaattggggactagtatgaatgaactgacgaagagaaaattgtctctgtaaataaacaataattttatatctatgtaaaaaagcctagttaatgtagggggacgataagaccctaaaagctttacccttaaagc--tttcaaaagtattttattatataaagcctattgggtttttactggggcggtaattct-tttaacaagaatcaactaaacacgttgagtgaaaccatttaacttaaatac-aaaattaaactaagttactttagggataacagcgtaattctctgatagagttcttatcgaccagagagtttgcgacctcgatgttgaattgag-atcctacttagagcagcatctaaataaaggaagactgttcgtcttttaaactctcacatttgagctaaaaacctaaa-taaagcaagaaagc-tagagttaaatattttagttttaggtaaaatttaaacctaaatttatttttaag------tccacatttcaaatcttaagagataaacaaggattagatacccttttatacttaaggc-ctttaagcagggtagtaactagctatgttcttcaaacccaaaggatttggcggtgctctatataattagaggaacctgtaaagtaatcgaaattacgcgctatatcttaccaaagctaa-gcttgtataccgtcgtctaggtagttttaaaaagacctatct-aattgagctatacttatggcagatcaaggtgcagcttgctttggttattatgggttacaatctatatatagctggaggaagga-aaaat-taaacttttgaaataggatttaatagtaatttaagtttaatacactaaaataaaattaccatagagcatgtacatatcgcccgtcactctcaccttc-----t???????????????????????????????????????????????????????????????????????????????????????????????????????????????????????????????????????????????????????????????????????????????????????????????????????????????????????????????????????????????????????????????????????????????????????????????????????????????????????????????????????????????????????????????????ACTGCACTGAGAATATTAATTCGAACTGAACTTGGCAGCCCTGGTAGGTTTATTGGGGATGATCANATTTATAATGTAATTGTTACTGCGCATGCTTTTGTAATAATTTTTTTTATAGTTATACCTGTTATAATTGGAGGATTTGGTAATTGGTTAGTCCCATTAATATTAGGAGCTCCTGATATGGCATTTCCTCGTATAAATAATATAAGATTCTGACTCCTTCCTCCTTCTTTAACCCTTCTTCTCAGAAGGGGACTAGTTGAAAGAGGAGTAGGGACAGGATGAACTGTTTATCCTCCTCTTGCAAGAGGTATCGCGCATAGAGGAGCATCTGTGGATTTAGGAATTTTTTCTCTTCATTTAGCAGGAGCTTCTTCAATTTTAGGGGCAGTTAATTTTATTACTACTTGTATTAATATACGAACATCAGGGATAACTATAGACCGGATACCTCTGTTTGTATGATCAGTTTTTATTACTGCAATCTTACTACTTCTCTCTCTGCCTGTTCTAGCAGGAGCGATTACCATACTGTTAACAGATCGAAATTTAAATACTTCCTTTTTTGACCCAAGAGGTGGAGGTGATCCAGTTCTTTATCAACATTTATTT
C3_Tai1     cgcttattaattaaatagtaagtagattctgcccaatga---tac-ttaaatggccgcagtatcctgactgtgctaaggtagcataataatttgtcctttaattgggggctagtatgaatgaactgacgaagagaaaattgtctctgtaaataaacaataattttatatctatgtaaaaaagcctagttaatgtagggggacgataagaccctaaaagctttacccttaaagc--tttcaaaaatattttattatataaagcctattgggtttttactggggcggtaattct-tttaacaagaatcaactaaacacgttgagtgaaaccatttaacttaaatac-aaaattaaactaagttactttagggataacagcgtaattctctgatagagttcttatcgaccagagagtttgcgacctcgatgttgaattgag-atcctacttagagcagcatctgaataaaggaagactgttcgtcttttaaactctcacgtttgagctaaaaacctaaa-taaagcaagaaagc-tagagttaaatattttagttttaggtaaaatttaaacctaaatttatttttaag------tccacatttcaaatcttaagagataaacaaggattagatacccttttatacttaaggc-ctttaagcagggtagtaactagctatgttcttcaaacccaaaggatttggcggtgctctatataattagaggaacctgtaaagtaatcgaaattacgcgctatatcttaccaaagctaa-gcttgtataccgtcgtctaggtaattttaaaaagacctatct-aattgagctatacttatggcagatcaaggtgcagcttgctttggttattatgggttacaatctatatatagctggaggaagga-aaaat-tagacttttgaaataggatttaatagtaatttaagtttaatatactaaaataaaattaccatagagcatgtacatatcgcccgtcactctcactttc-----tCCTTATATCCACTATCCCATATATTGGCACAGATCTAGTCCAGTGACTTTGAGGTGGATTTGCAGTTGATGCCGCTACTTTAACTCGATTTTTCTCATTTCATTTTCTCTTACCTTTTATTATTGCAGCTCTAGTGGTAATTCATATCTTATTCCTTCACCAAACAGGCTCCTCTAACCCCTTGGGAGTAGAAAGCTCCCCTAATAAGATTCCATTCCATCCATACTTCACTTATAAAGATTTATTTGGATTTATTCTTATATTATTCTTTCTCTTAATAGTAACCTTAGTTTCCCCATACGGCTTAGGAGATCCAGAAAACTTTAATCCTGCCAACCCTCTAACAACTCCACCTACTGCACTGAGAATATTAATTCGAACTGAACTTGGCAGCCCCGGTAGGTTTATTGGGGATGATCAGATTTATAATGTAATTGTCACTGCGCATGCTTTTGTAATAATTTTTTTTATAGTCATACCTGTTATAATTGGGGGATTTGGTAATTGGTTAGTTCCATTAATATTAGGAGCTCCTGATATGGCATTTCCTCGTATAAATAATATAAGATTCTGACTCCTTCCCCCTTCTCTAACCCTTCTTCTCAGAAGGGGACTAGTTGAAAGAGGAGTAGGGACAGGATGAACTGTTTACCCCCCTCTTGCAAGAGGTATTGCGCATAGAGGAGCATCTGTGGATTTAGGAATTTTTTCTCTTCATTTAGCAGGAGCTTCTTCAATTTTAGGAGCAGTTAATTTTATTACTACTTGTATTAATATACGAACATCAGGAATAACTATAGACCGGATACCTCTGTTTGTATGATCAGTTTTTATTACTGCAATCTTACTACTTCTCTCTCTGCCTGTTCTAGCAGGAGCAATTACTATACTGTTAACAGATCGAAATTTAAATACTTCCTTTTTTGACCCAAGAGGTGGAGGGGACCCAGTTCTTTATCAACATTTATTT
B1_Tai8     cgcctactaattaaatagtaggtagattctgcccaatga---tac-ttaaatggccgcagtattctaactgtgctaaggtagcataataacttgtcctttaattgagggctggaatgaatgaactgacgaagagtaaattgtctctgtaaataaacaataaatttatatctatgtaaaaaagcctagataatgtaaggggacgataagaccctagaagctttacccttaaagc--tttttaaaata-cttaattcaaaagactagttgggtttttactggggcggtaattct-tttaacaagagtttttaaaacactctgagtgaattcacttaacttatctat-aaaataaaactaagttactctagggataacagcgtaattctctgctagagctcttatcgaccagagagtttgcgacctcgatgttgaattgaa-atcctacttagagcagcatctaagtaaaggaagactgttcgtcttttaaatcttcacatttaagctaaaaacctaaa-taaagcaagaaaat-aattattaaatattttagttttaggtaaaatttaaacctaaatttatttaaaaa------tttgtatttcaaatcttaagagataaacaaggattagatacccttttatacttaaggc-ctttgagcagggtagtaactagttatgttcttcaaacccaaaggatttggcggtgttctatataattagaggaacctgtaaaataatcgaaattacgcgttagatcttaccagagctaa-gcttgtataccgtcgtcttggtagctttaaaaagacttacct-aactgagatatatctatggcagatcaaggtgcagcctgctttggttattatgggttacaatctaaatgtagctagataaggag-agtaa-ttaacctttgaaataggatttaatagtaattcaagtttaatatacttaaataaaatttccatagagcatgtacatatcgcccgtcactctcacattc-----tTCTTCTCTCTACTATCCCCTATATCGGTACAGATCTTGTTCAATGACTTTGAGGGGGGTTTGCAGTTGATGCTGCTACTTTAACTCGCTTTTTCTCATTTCATTTTTTATTACCTTTTATTATTACAGCTATAGTAGTAATTCATATTTTATTTTTACATCAAACAGGTTCTTCTAATCCACTAGGGGTAGAAAGTTCTCCTAACAAAATTCCATTCCACCCTTACTTCACTTTTAAAGATTTATTTGGGTTTATTTTTATATTATTTCTTCTCTTAATAATTACTTTAATCTCTCCTTATGGATTAGGGGATCCTGAGAATTTTAACCCTGCCAATCCTTTAACAACCCCACCTACTGCGTTGAGGATATTAATCCGAACAGAACTCGGTAGGCCCGGAAGGTTTATTGGAGATGATCAAATCTATAATGTAATTGTAACTGCTCATGCTTTTGTTATAATTTTTTTTATAGTTATACCTGTTATAATTGGGGGATTTGGTAATTGGTTAGTACCATTAATATTAGGGGCTCCTGATATAGCTTTCCCCCGAATAAATAATATAAGATTTTGACTTCTTCCTCCCTCTCTAACTCTCTTATTAAGAAGAGGGTTAGTCGAAAGAGGGGTAGGAACAGGATGGACTGTTTATCCACCTCTTGCAAGAGGTATTGCTCACAGAGGGGCTTCTGTGGATTTAGGAATTTTTTCTTTACATTTAGCAGGAGCTTCCTCTATCTTAGGGGCAGTAAATTTTATTACTACTTGTATTAATATACGTACATCTGGGATAACTATAGATCGGATGCCTTTATTTGTGTGATCAGTTTTTATCACAGCAATTTTATTACTTCTATCTCTACCTGTGCTAGCAGGGGCAATTACTATATTATTAACAGATCGGAATCTAAATACTTCTTTTTTTGACCCAAGAGGAGGAGGAGATCCAGTACTTTACCAGCACTTATTT
A1_Tai19    cgcctattaatagaatagtaggtagattctgcccaatga---tac-ttgaatggccgcagtatcctaactgtgctaaggtagcataataatttgtcctttaattgagggctggtatgaatgaactgacgaagggaaaattgtctctgtaaattaacaaaaattttatgtctatgtaaaaaagcttagataatgtagggggacgacaagaccctagaagctttacccttaaagc--tttttaatata-tacacctat-aaagtctgttgggtttttactggggcggtaattct-tttaacaagagttgataaaacacgttgagtgactccatttaacttatcttataaaatagaattaagttactctagggataacagcgtaattctctgctagagtccttatcgaccagagagcttacgacctcgatgttgaattgaa-gccctacttagagcagcatctaaataaaggaagactgttcgtcttttaaatcttcacgcttaagctaagaatctaac-taaggcaagaaaaa-ttacattaaatattttagttttaggtaaaatttaaacctaaatttatttacgag------tctgcacttcaaatcttaagagataaacaaggattagatacccttttatacttaaggc-ctttgagcagggtagtaactagatatgttcttcaaacccaaaggatttggcggtgctctatataattagaggaacctgtaaagtaatcgaaattacacgctatatcttaccagagttaa-gcttgtataccgtcgtctaggtagctctaaaaagatctacct-aatagagaaatacttatggcagatcaaggtgcagcctgctttggttattatgggttacaatctaaatatagctagatgagggagagtaa-tttacctctgaaataggatttaatagtaatttaagtttaatatacttaaataaaacttccatagagcatgtacatatcgcccgtcactctcatcttc-----tCCTCCTCTCTAATATTCCATACATTGGTACAGACCTTGTTCAATGGCTCTGGGGAGGATTTGCAGTAGATGCTGCTACTTTAACTCGATTTTTCTCATTTCATTTTCTTTTACCTTTTATTATTGCAGCTTTGGTAGTTATTCATATTTTATTTTTACACCAAACAGGCTCTTCTAATCCACTGGGGGTAGAAAGTTCCCCCAATAAAATTCCATTTCACCCATACTTCACATTTAAAGATGTCTTTGGATTTATTACTATACTATTTTTACTTTTGATAGTTACCCTTATTTCACCTTATGGATTGGGAGACCCTGAGAATTTTAACCCTGCTAATCCTCTGACAACCCCTCCC???????????????????????????????????????????????????????????????????????????????????????????????????????????????????????????????????????????????????????????????????????????????????????????????????????????????????????????????????????????????????????????????????????????????????????????????????????????????????????????????????????????????????????????????????????????????????????????????????????????????????????????????????????????????????????????????????????????????????????????????????????????????????????????????????????????????????????????????????????????????????????????????????????????????????????????????????????
A4_HI5_1    cgcctactaataaaatagtaggtagattctgcccaatga---tac-ttaaatggccgcagtatcctgactgtgctaaggtagcataataatttgtcctttaattgaggactggcatgaatgaactgacgaagggaaaattgtctctgtaaattaacaaaaaatttatgtctacgtaaaaaagcctagataatgtagggggacgataagaccctagaagctttaccctaaaagc--ttttaaatata-tctacttgt-aaagtctgttgggtttttactggggcggtaattct-tttaacaagagccgataaaacactttgagtggtttcaattaacttatcttataaaataaaattaagttactctagggataacagcgtaattctctgctagagtccttatcgaccagggagcttacgacctcgatgttgaattgaa-gccctacttagagcagcatctaaataaaggaagactgttcgtcttttaaatcttcacgtttaagctaagaatctaat-taaggcaagaaaat-ttatattaaatactttagttttaggtaaaatttaaacctaaatttatttactag------ctaacacttcaaatcttaagagataaacaaggattagatacccttttatacttagggc-ctttgagcagggtagtaactagctatgttcttcaaacccaaaggatttggcggtgctctatataattagaggaacctgtaaagtaatcgaaattacacgttgtatcttaccagagctaa-gcttgtataccgtcgtctaggtagctctaaaaagatctacct-gatagagcaatacttatggcagatcaaggtgcagcctgctttggctattatgggttacaatctaaatatagttagagggggga-agtaa-ctaacctctgaaataggatttaatagtaatttaagtttaatacacttaaataaaacttccatagagcatgtacatatcgcccgtcactctcatcttc-----tCCTTCTCTCTACTATCCCGTATACTGGTACAGACCTTGTTCAATGGCTCTGAGGAGGATTTGCAGTAGATGCTGCTACTCTGACTCGATTTTTCTCATTCCATTTCCTTTTGCCTTTTATTATTGCAGCTTTGGTAGTTATCCATATTTTATTTTTACATCAGACAGGTTCTTCTAACCCCCTAGGAGTAGAAAGTTCCCCTAATAAGATTCCATTTCACCCATACTTTACATTTAAGGATGTCTTTGGATTTATTACTATACTATTTTTACTTTTGATAATTACCTTAATTTCACCTTATGGGTTAGGAGACCCTGAGAATTTTAACCCTGCTAATCCTTTAACAACCCCTCCT???????????????????????????????????????????????????????????????????????????????????????????????????????????????????????????????????????????????????????????????????????????????????????????????????????????????????????????????????????????????????????????????????????????????????????????????????????????????????????????????????????????????????????????????????????????????????????????????????????????????????????????????????????????????????????????????????????????????????????????????????????????????????????????????????????????????????????????????????????????????????????????????????????????????????????????????????????
A3_HI3_1    cgcctactaataaaatagtaggtagattctgcccaatga---tac-ttaaatggccgcagtatcctgactgtgctaaggtagcataataatttgtcctttaattgaggactggtatgaatgaactgacgaagggagaattgtctctgtaaattaacaaaaattttatgtctacgtaaaaaagcctagataatgtagggggacgataagaccctagaagctttaccctaaaagc--ttttaaatata-tctacctgt-aaagtctgttgggtttttactggggcggtaattct-tttaacaagagttgataaaacacattgagtggtttcaattaacttatcttataaaataaaattaagttactctagggataacagcgtaattctctgctagagttcttatcgaccagagagcttacgacctcgatgttgaattgaa-gccctacttagagcagcatctaaataaaggaagactgttcgtcttttaaatcttcacgtttaagctaagaatctaat-taaggcaagaaaat-ttatattaaatactttagttttaggtaaaatttaaacctaaatttatttactag------ctaacacttcaaatcttaagagataaacaaggattagatacccttttatacttagggc-ctttgagcagggtagtaactagctatgttcttcaaacccaaaggatttggcggtgctctatataattagaggaacctgtaaagtaatcgaaattacacgctgtatcttaccagagctaa-gcttgtataccgtcgtctaggtagctctaaaaagatctacct-aatagagcaatacttatggcagatcaaggtgcagcctgctttggctactatgggttacaatctaaatatagttagaaggggga-agtaa-ctaacctctgaaataggatttaatagtaatttaagtttaatatacttaaataaaacttccatagagcatgtacatatcgcccgtcactctcatcttc-----tCCTTCTCTCTACTATCCCATATATTGGTACAGACCTTGTTCAATGGCTCTGAGGAGGATTTGCAGTAGATGCTGCTACTTTGACTCGATTTTTCTCATTTCATTTTCTTTTGCCTTTTATTATTGCAGCTTTGGTAGTTATTCATATTTTATTTTTACATCAGACAGGTTCTTCTAACCCCCTAGGAGTAGAAAGTTCCCCTAATAAGATTCCATTTCACCCATACTTTACATTCAAGGATGTCTTTGGATTTATTGCTATACTATTTTTACTTTTGATAATTACCTTAATTTCACCTTATGGGTTAGGAGATCCTGAGAATTTTAACCCTGCTAATCCTTTAACAACCCCTCCTACTGCATTGAGAATATTAATTCGAACTGAACTTGGTAGACCAGGGAGATTTATTGGGGACGATCAAATTTATAATGTAATTGTAACTGCACATGCTTTTGTCATGATTTTTTTTATAGTTATACCTGTTATAATCGGAGGATTTGGCAATTGATTAGTCCCATTGATGTTAGGGGCTCCTGATATAGCTTTTCCACGAATAAATAATATAAGATTCTGGCTTCTCCCACCTTCTCTAACCCTCCTTCTCAGAAGGGGGCTAGTTGAGAGAGGGGTAGGAACAGGGTGAACTGTTTACCCTCCTCTAGCAAGGGGTATTGCCCATAGAGGGGCTTCTGTCGATCTAGGAATTTTTTCTTTACATTTAGCAGGAGCTTCTTCTATTCTTGGAGCAGTAAATTTTATTACTACTTGTATTAATATGCGTACATCTGGGATAACTATAGACCGAATACCTCTATTTGTATGGTCAGTTTTTATCACTGCAATTTTATTACTTCTCTCCTTACCTGTATTAGCAGGAGCAATTACTATACTATTAACAGACCGAAACTTAAACACTTCTTTTTTTGATCCTAGTGGGGGAGGGGATCCTGTTCTTTATCAGCATTTATTT
Out_CAR30_1 cgcctgctacctctttagcaggtagattctgcccaatgg---aac-ctaaatggccgcagtatcctgactgtgctaaggtagcataataatttgtctcttaattggaggctagcatgaatgaactgacgaagaaaaaactgtctcaggagggaaggggaaaatttatatctaggtaaaaaatcctaggagttgtagagggacgataagaccctaaaagctttaccctttaagc--ctgagcttgtt-taattctat-taggcctgcagggttttcactggggcggtgactctataaaactagagcaactgaaacaccttgagtgaacccaataaccttaactaa-gatatttaagtaagttactttagggataacagcgcaattctctgtgagagcccttatcgaccagagagattacgacctcgatgttgaattgaa-gacttaaccagagcagcatttggtacaaaggagactgttcgcctcttaaaccttcacgctagagcagataatcctaa-ccaggcaacgagacagagatgtgaatatattagccctaggtaaaatttatacctgaatgtattctaccc------accagactcttaatcctgagagataaacaaggattagatacccttctatacccaggacccttcaggcagggtagtaactagctatgttcttcaaacccaaaggatttggcggtttcttatctaatcagaggaacctgtataataatcgaagctacacggtgtatcttaccagaggcag-gcctgtataccgtcgtctagacagttctaaaaagatctctcg-tcatgggatacagtaatggcagatcaaggtgcagcttactctggctagtatgggttacaatccagacagggctggatggctag-tttat-aagcggcttaaaattggatttgacagtaata-agtttaagtaaagacgtataaagatgctatgagaaacgtacatatcgcccgtcactctcactcta---aa-CCTTCTTTCTACCGTACCTTACATTGGCACAGATCTTGTTCAGTGGCTGTGAGGAGGGTTTGCAGTAGATGCTGCTACACTAACTCGGTTCTTCTCATTTCACTTCCTTCTCCCCTTCATTATTGCCGCACTAGTAGTAATCCATATTCTATTCCTACACCAAACTGGCTCCTCTAACCCCCTGGGAGTTGAAAGAGCTCCTAATAAGATTCCTTTCCATCCTTACTTTGTTATAAAAGATATCTTTGGGTTTGTTGTTATACTTCTGCTCTTGCTTCTAATTACCCTTATCTCACCCTACGGATTAGGGGATCCTGAAAACTTTAACCCTGCTAACCCCCTCACCACTCCTCCAACAGCACTGAGGATATTAATTCGTACGGAGCTTGGGCAGCCAGGGAGGTTTATTGGGGATGACCAGATTTATAATGTAATTGTTACTGCCCATGCATTTGTTATGATTTTCTTTATGGTTATACCTGTTATGATTGGGGGGTTTGGGAATTGACTAGTCCCTCTTATACTGGGTGCTCCTGACATGGCTTTCCCGCGAATAAATAATATAAGGTTTTGGCTTCTACCCCCATCTTTAACTTTACTCCTCAGGAGAGGGTTAGTAGAGAGTGGAGTAGGAACAGGTTGAACGGTGTATCCTCCTCTGGCAAGAGGGATTGCCCACAGGGGAGCTTCCGTTGATTTAGGTATTTTTTCTCTTCACCTTGCTGGGGCTTCATCTATTTTAGGGGCGGTCAACTTCATTACAACTTGTATCAATATACGGTCTGCGGGTATAACAATGGACCGTATGCCCTTATTTGTATGGTCAGTATTTATCACTGCAATTTTACTCTTACTTTCACTTCCTGTACTTGCTGGGGCAATTACTATGCTTCTCACAGATCGTAATCTAAACACTTCATTCTTCGACCCTAGAGGAGGAGGGGACCCTGTTTTGTATCAGCATCTGTTC
Out_LO3_12  cgcttggtttttacttaccaggtagattctgcccaatga---atctttgaatggccgcagtaccttgactgtgctaaggtagcataataacttgtcttttaattgaaggctagaatgaatgaactgacgaaggggttactgtctcaggaaggta-aagaaaatttatactcaggtaaaaaatcctgaaagccgtagagggacgataagaccctaaaagctttactcttaaacc--tcgagcttctc-tagacttat-cgggcttaacgggttttcactggggcggtgcctctacttaactagagaaatataaacaccttgagtggatttaaccaccctaactta-agtcgacaggcaagttactttagggataacagcgtaattctctgagagagcccatatcgaccagagagcttacgacctcgatgttgaattgaa-gacttagctaaagaagcatttagcttaaagaagactgttcgtcttttaaaccttcacgcctaggcagtcaatcttga-tagagcaaggagag-cttatgtaaatgcaccagcgttaggtaaaatttacacctgagtgtatttttagcg-----gtaaacctctcaatcctaagaaataaacaaggattagatacccttctatacttaggacctcttaagcagggtagtaactagttatgttcttcaaacccaaaggatttggcggtgtcttatctaattagaggaacctgtatagtaatcgaaactacacgatatatctcaccaaaggtaaggcttgtataccgtcgtctagaaaggtttagaagaatctttctctcgtgggacacactaatggcagatcaaggtgcagtttactttgggtaatatgggttacaatctatatcaagctggaaggtaaa-tttat-aaagggcctgaaataggatttaacagtaatat-atttaagttaggatatataaagttgccatgagacatgcacatatcgcccgtcactctcacacaa----atTCTTTTGTCTACTATCCCTTACGTAGGAACAGACTTAGTTCAATGGTTGTGGGGAGGGTTTGCAGTAGATGGGGCAACTCTAACTCGATTCTTTTCATTCCATTTTTTACTTCCATTTATCATTGCAGCACTAGTAGTAATTCATATCTTATTTCTCCATCAAACAGGATCATCTAATCCCCTAGGTGTGGAAAGAACACCAAGTAAGATCCCATTTCACCCTTACTTTGTTATGAAAGATATCTTTGGGTTCTTTATAATGCTATTCCTACTCCTTTTAGTCACCCTAATCTCACCTTACGGTCTAGGAGACCCAGAAAATTTTAATCCAGCAAACCCTCTTACTACCCCTCCTACAGCACTTAGAATATTAATTCGAACTGAGTTAGGTCAGCCTGGTAGATTTATTGGAGATGATCAGATCTATAATGTTATTGTTACAGCTCATGCGTTTGTGATAATTTTTTTCATAGTTATACCTGTTATGATTGGAGGGTTTGGGAATTGGCTAGTACCTCTCATACTTGGGGCCCCAGATATGGCTTTCCCTCGTATAAATAATATAAGGTTTTGACTTCTTCCTCCTTCATTAACACTTCTTCTAAGAAGAGGCCTAGTTGAGAGAGGGGTTGGTACAGGTTGAACTGTGTATCCACCCTTAGCGAGAGGGATTGCACATAGAGGTGCTTCTGTTGATCTAGGAATCTTCTCTTTACACTTAGCTGGTGCTTCTTCTATTTTAGGTGCTGTGAATTTTATCACAACTTGTATTAACATGCGGTCTGCTGGAATAACTATAGACCGGATACCTCTCTTTGTATGGTCAGTTTTTATTACAGCAATCCTGTTACTTCTTTCACTACCTGTATTAGCAGGAGCTATTACTATGCTTCTTACTGATCGTAACTTAAACACTTCATTCTTTGATCCCAGAGGAGGAGGAGATCCTGTTCTTTACCAGCACTTATTC
Out_JAVA3   cgcctgcaaatactcctgcaggtagactctgcccaatga---gtt-tttaatggccgcagtaccctgactgtgctaaggtagcataataatttgcctcttaattgggggctggaatgaacgagctgacgaagagaaaactgtctctaaggggccaataaaaatttatacctaagtaaaaaagcttagatcctatagggggacgataagaccctaaaagcttaccctaaaaggcaactataactcta-taaaattga-ttgcctatgcagggttttgctggggcggcaactct-acaaacaagaggcttaaaaccacattaagtgaattccccaacccttatttaagtatctattctaagttactttagggataacagcataattttctgctaaagtccttattgaccagaaagattgtgacctcgatgttgaattgaatttcctctttggagcagtatctaaa-agaggaagactgttcgtcttttaaatattcacgYctgagctaagagcttgat-tcgagcaagaaatt-ttagtagagatagtttaactttaggtaaaatttatacttaaacttgtcttatagtc----tttaacttccaaatcccgaggcataaacaaggattagatacccttctatacttgggcc-ctttgagcagggtagtaactagctatgtacttcaaacctaaaggatttggcggtgctttaacaaattagaggaacctgtattttaattgaaattacgcattgtatcttaccagagtgaa-gcttgtataccgtcgtctaggtagcctcaaaagggcctgccg-cagtgagctatatttatggcagatcaaggtgcagcttgtcctggttagtatgggttacaatcttca-aaagttggaagaggac-ttgaa-aagctctctgaaaatggatttaacagtaatttgagtttaaaatgctcgaataaagctgcaatatggcatgtacatatcgcccgtcactctcactctctgagatCCTTCTTTCAACTGTCCCTTATATAGGCATTGACCTTGTGCAATGGCTATGAGGGGGATTTGCAGTAGATGGTGCCACCCTCACACGATTCTTTTCTTTCCACTTTTTACTCCCATTTATTATCTCAGCTCTAGTTATCATCCATATCTTATTTCTTCATCAAACAGGATCCTCAAACCCCCTTGGAGTTGAAAGAGGCTCTAATAAAATTCCATTTCACCCCTACTTCGTTATAAAAGACTTATTTGGCTTTATCCTTTTAATTTTACTTTTGTTCTTAGTAACTTTAATTAGACCCTATGGACTAGGAGACCCTGAAAACTTCAATCCTGCCAACCCTCTTACAACCCCTCCTACAGCCCTGAGCATGTTAATTCGAACTGAGTTGGGGCAACCTGGTAGATTTATTGGGGACGATCAAATTTACAATGTGATTGTAACTGCTCATGCCTTTGTAATAATTTTTTTTATGGTTATACCAGTAATAATTGGAGGGTTTGGTAATTGATTGGTACCATTAATGCTGGGGGCTCCCGATATGGCTTTCCCGCGAATAAATAATATGAGATTTTGGCTTTTACCTCCTTCTTTGACTCTCCTTCTAAGGAGAGGGTTAGTAGAGAGGGGAGTTGGGACCGGGTGAACAGTTTATCCTCCCCTAGCGAGAGGTATTGCACATAGAGGAGCCTCCGTAGACCTTGGCATTTTTTCTTTACATCTAGCTGGGGCCTCATCCATTCTAGGGGCTGTAAATTTCATTACAACATGCATTAACATACGATCTACAGGTATAACGATAGACCGTATGCCTCTATTTGTATGATCAGTATTTATTACAGCCATTCTATTGTTATTGTCACTTCCTGTTCTAGCAGGAGCTATTACGATATTACTTACGGATCGTAACTTAAATACTTCTTTTTTTGACCCTAGAGGGGGAGGAGACCCTGTTTTATATCAACATCTATTT
Out_KOM1    tgcttagttaaactatactaagtagactctgcccaatgaattaac-ttaaatggccgcagtatcctaactgtgctaaggtagcataataatttgcctcttaattagaggctggaatgaatgagctgacgaagggtaaactgtctccgcaggactgatgtaacttgatatttatgtaaaaaagcataaattcaatagggggacgataagaccctaaaagcttctccttaaactt--tttctaacctt-taatcttaa-aaagagctacaggattttactggggcggtaaatct-caaaacaagaaatatttatacacactgagtgttttttactacctttttttt-aatacaaaattaagttactttagggataacagcactatttcttgatagagttcgtatcgaccaagaagattgtgacctcgatgttgaattgaagaatcttctcggagcagtatctaag-ggggaaagactgttcgtcttttaaatcttcacgtttaagctatggagctaagtttaagcaggtgtat-aatgtataaataatttagttttgggtaaaatttaaacttaaggttatttttaaaatatactagagaattctaaatctatggcataaacaaggattagatacccttctatacctagattaaaccaggcagggtagtaactagctatgttcttcaaacccaaaggatttggcggtgttttatcaaattagaggaatctgtagggtaaacgaaactacgcgttatatcttaccgtagttaa-gcttgtataccgtcgtctcggtgaatttaaaaaaggtcacct-taataggctacaaaaatggcagatcaaggtgcagcttactacggtcgctattgattacaatcttaaaactgatgaataataag-ttgaa-aatttatttgaaattggatttaacagtaactcaagtttagtatacttgtgtaaaggagcaataaaacatgtacatatcgcccgtcactctcattcgc-----tTCTTCTCTCTACAGTCCCTTATATTGGGACAGATCTCGTACAGTGACTATGGGGCGGCTTCTCCGTAGATAGACCTACTCTTACCCGATTTTTTTCATTTCATTTTTTATTACCTTTTATTATTACTGCTTTAGTAGTGATTCATATTTTGTTTCTTCACCAAACCGGATCTTCCAACCCTCTAGGTGTAGAAAGAGCTCCGGCCAAAGTTCCTTTCCACCCTTATTTTACTTTTAAAGATCTATTCGGATTTATAATTATACTTATACTACTTCTTCTAGTAACCCTTATCTCTCCTTATGGTCTAGGCGATCCTGAAAATTTTAACCCTGCTAATCCTCTCATCACTCCTCCAACTGCTCTAAGCATATTAATTCGGACTGAATTAGGACAGCCTGGGAGTTTTATTGGGGATGACCAAATCTATAATGTAGTTGTAACGGCGCATGCTTTTGTTATAATTTTTTTTATAGTTATACCTGTCATAATTGGAGGTTTTGGTAACTGACTAGTGCCTCTGATATTAGGAGCCCCGGATATAGCGTTCCCACGTATAAATAATATAAGATTTTGATTATTACCTCCTGCTTTAACACTATTATTAAGAAGAGGATTAGTAGAAAGTGGAGTTGGTACAGGCTGGACAGTTTATCCTCCTCTAGCTAGAGGAATTGCCCACAGTGGAGCCTCTGTAGATCTAGGGATTTTTTCTTTACATTTAGCAGGAGCTTCTTCAATTTTAGGTGCAGTAAACTTTATTACTACCTGTATTAATATACGATCAGTAGGAATAACTATAGACCGTATACCGTTGTTTGTCTGATCAGTATTTATTACAGCTATTTTATTACTATTATCTCTTCCTGTACTAGCAGGGGCAATTACAATACTATTAACAGATCGTAACTTAAACACATCATTTTTTGACCCTAGAGGAGGAGGAGATCCTGTCCTATACCAGCACCTGTTC
Out_Dili1   tgcttagttaaactatactaagtagactctgcccaatgaattaac-ttaaatggccgcagtatcctaactgtgctaaggtagcataataatttgcctcttaattagaggctggaatgaatgagctgacgaagggtaaactgtctccgcaggactgatctaacttgatatttatgtaaaaaagcataaattcaatagggggacgataagaccctaaaagcttctccttaaactt--tttctaacctt-taatcttaa-aaagagctacaggattttactggggcggtaaatct-caaaacaagaaatatttatacacactgagtgttttttactacctttttttt-aatacaaaattaagttactttagggataacagcactatttcttgatagagttcgtatcgaccaagaagattgtgacctcgatgttgaattgaagaatctcctcggagcagtatctaaa-gcggaaagactgttcgtcttttaaatcttcac-tttaagctatggagctaagttcaagcaggtgtac-aatgcataaataatttagttttaggtaaaatttaaacctaaggttattttaaaaatatactagagaattctaaatctatggcataaacaaggattagatacccttctatacctagattaaaccaggcagggtagtaactagctatgttcttcaaacccaaaggatttggcggtgttttatcaaattagaggaatctgtagggtaaacgaaactacgcgttatatcttaccgtagttaa-gcttgtataccgtcgtctcggtgaacttagaaaaggtcacct-taataggctacaaaaatggcagatcaaggtgcagcttactacggccactattgattacaatctttaaactgatgaataataag-ttgaa-aatttatttgaaattggatttaacagtaactcaggtttagtatacttgtgtaaaggagcaataaaacatgtacatatcgcccgtcactctcattcgc-----tTCTTCTCTCTACAGTCCCTTATATCGGGACAGATCTCGTTCAGTGACTATGGGGTGGCTTCTCCGTAGATAGACCTACTCTTACCCGATTTTTTTCATTCCATTTTTTATTACCTTTTATTATTACTGCTTTAGTAGTGATTCATATTTTATTTCTTCACCAAACCGGATCTTCCAACCCTCTAGGCATAGAAAGAGTTCCAGCCAAAATTCCTTTCCACCCTTATTTTACTTTTAAAGATCTATTCGGATTTATAATTATACTTATACTACTTCTTCTGGTAACCCTTATCTCTCCTTATGGTCTAGGTGACCCTGAAAATTTCAACCCTGCTAATCCTCTCATCACTCCTCCAACTGCTCTAAGCATGTTAATTCGGACTGAATTAGGACAGCCTGGAAGATTTATTGGGGATGACCAAATCTATAATGTAGTTGTAACGGCGCATGCCTTTGTTATAATTTTTTTTATAGTTATACCTGTTATAATTGGAGGTTTTGGTAACTGACTAGTGCCTCTAATATTAGGAGCTCCAGATATAGCGTTCCCACGTATAAATAATATAAGATTTTGATTATTACCCCCTGCTTTAACACTATTACTAAGAAGAGGATTAGTAGAAAGCGGAGTTGGTACAGGCTGGACAGTTTACCCTCCTCTAGCTAGAGGAATTGCCCACAGTGGAGCCTCTGTAGATCTAGGGATTTTTTCTTTACATTTAGCAGGAGCTTCTTCAATTTTAGGTGCGGTAAACTTTATTACTACCTGTATTAATATACGATCAGTAGGAATAACTATAGACCGTATACCATTGTTTGTCTGATCAGTATTTATTACAGCTATTTTATTACTATTATCTCTTCCTGTACTAGCGGGGGCAATTACAATACTATTAACAGATCGTAACTTAAACACATCATTTTTCGATCCTAGAGGAGGGGGAGATCCTGTCCTATACCAGCACCTGTTC
A2_HI2_1    ?????????????????????????????????????????????????????????????????????????????????????????????????????????????????????????????????????????????????????????????????????????????????????????????????????????????????????????????????????????????????????????????????????????????????????????????????????????????????????????????????????????????????????????????????????????????????????????????????????????????????????????????????????????????????????????????????????????????????????????????????????????????????tttaagctgagaatctaat-taaggcaagaaaat-ttatattaaatattttagttttaggtaaaatttaaacctaaatttatttacgag------ctagcacttcaaatcttaagggataaacaaggattagatacccttttatacttaaggc-ctttgagcagggtagtaactagctatgttcttcaaacccaaaggatttggcggtgctctatataattagaggaacctgtaaagtaatcgaaattacacgctgtatcttaccaaagctaa-gcttgtataccgtcgtctaggtagctctaaaaagatctacct-aatagagtaatacttatggcagatcaaggtgcagcctgctttggctattatgggttacaatctaaatatagctagaggaggga-agtaa-ctaacctctgaaataggatttaatagtaatttaagtttaatatacttaaataaaacttccatagagcatgtacatatcgcccgtcactctcatcttc-----t???????????????????????????????????????????????????????????????????????????????????????????????????????????????????????????????????????????????????????????????????????????????????????????????????????????????????????????????????????????????????????????????????????????????????????????????????????????????????????????????????????????????????????????????????ACTGCATTGAGAATATTAATTCGAACTGAACTTGGCAGGCCGGGGAGGTTTATTGGGGATGATCAAATTTATAATGTGATTGTAACTGCACATGCTTTCGTTATGATTTTTTTTATAGTTATACCTGTTATAATTGGAGGATTTGGGAACTGACTAGTCCCATTGATGCTAGGAGCCCCTGATATAGCTTTTCCACGAATAAATAATATAAGATTCTGACTTCTGCCACCCTCTCTAACCCTCCTTCTCAGAAGGGGGCTAGTCGAGAGAGGAGTAGGAACAGGGTGAACTGTTTACCCTCCTTTAGCAAGAGGTATTGCCCATAGAGGGGCTTCTGTAGATTTAGGAATTTTTTCTTTACATTTAGCAGGAGCTTCTTCTATTCTTGGAGCAGTAAATTTTATTACTACTTGTATTAATATGCGAACATCTGGAATAACTATAGACCGAATACCTCTGTTTGTATGGTCAGTTTTTATCACTGCAATTTTATTACTTCTCTCTTTACCTGTTTTAGCAGGAGCAATTACTATACTATTAACAGATCGAAATTTAAACACTTCTTTTTTTGACCCTAGAGGAGGAGGGGATCCTGTTCTTTATCAGCATTTATTT
;
END;


BEGIN SETS;
	CHARSET  16S  =  1-497;
	CHARSET  16Sexc = 39-49 146-162 225-268 293-298 340-356 438-443 461-471 497;
	CHARSET  12S  =  498-1007;
	CHARSET  12Sexc = 514-541 580-599 646-657 769-772 813-818 891-912 934-939 1000-1007;
	CHARSET  Cytb  =  1008-1362;
	CHARSET  Cytbf =  1009-1363\3;
	CHARSET  Cytbs =  1010-1353\3;
	CHARSET  Cytbt =  1008-1353\3;
	CHARSET  COI  =  1363-1977;
	CHARSET  COIf =  1363-1977\3;
	CHARSET  COIs =  1364-1977\3;
	CHARSET  COIt =  1365-1977\3;
END;
