# Supplementary material for: A Complex Evolutionary History in a Remote Archipelago: Phylogeography and Morphometrics of the Hawaiian Endemic Ligia Isopods
Source: PLoS One. 2013 Dec 30;8(12):e85199. doi: 10.1371/journal.pone.0085199 (PMC3875554; doi:10.1371/journal.pone.0085199)
Supplement: Dataset S3 — Alignment of the 28S rDNA sequences; positions excluded from analyses are indicated. (NEX) [file pone.0085199.s003.nex]

#NEXUS_
[Alignment_of_28S_rDNA_sequences;_positions_excluded_from_analyses_are_indicated]


BEGIN_DATA;
	DIMENSIONS__NTAX=37_NCHAR=1043;
	FORMAT_DATATYPE=DNA__MISSING=?_GAP=-_;
MATRIX

[Included     YYYYYYYYYYYYYYYYYYYYYYYYYYYYYYYYYYYYYYYYYYYYYYYYYYYYYYYYYYYYYYYYYYYYYYYYYYYYYYYYYYYYYYYYYYYYYYYYYYYYYYYYYYYYYYYYYYYYYYYYYYYYYYYYYYNNNYYYYYYYYYYYYYNNYYYYYYYYYYYYYYYYYYYYYYYYYYYYYYYYYYYYYYYYYYYYYYYYYYYYYYYNNNNYYYYYYYYYYYYYYYYYYYYYYYYYYYYYYYYYYYYYYYYYYYYYYYYYYYYYYYYYYYYYYYYYYYYYYYYYYYYYYYYYYYYYYYYYYYYYYYYYYYYYYYYYYYYYYYYYYYYYYYYYYYYYYYYYYYYYYYYYYYYYYYYYYYYYYYYYYYYYYYYYYYYYYYYYYYYYYYYNNNYYYYYYYYYYYYYYYYYYYYYYYYYYYYYYYYYYYYYYYYYYYYYYYYYYYYYYYYYYYYYYYYYYYYYYYYYYYYYYYYYYYYYYYYYYYYYYYYYYYYYYYYYYYYYYYYYYYYYYYYYYYYYYYYYNNYYYYYYYYYYYYYYYYYYYYYYYYYYYYYYYYYYYYYYYYYYYYYYYYYNNNNYYYYYYYYYYYYYYYYYYYYYYYYYYYYYYYYYYYYYYYYYYYYYYYYYYYYYYYYYYYYYYYYYYYYYYYYYYYYYYYYYYYYYYYYYYYYYYYYYYYYYYYYYYYYYYYYYYYYYYYYYYYYYYYYYYYYYYYYYYYYYYYYYYYYYYYYYYNNNNNNNNNNNNNNNNNNNNNNNNNNNYYYYYYYYYYYYYYYYYYYYYYYYYYYYYYYYYYYYYYYYYYYYYYYYYYYYYYYYYYYYYYYYYYYYYYYYYYYYYYYYYYYYYYYYYYYYYYYYYYYYYYYYYYYYYYYYYYYYYYYYYYYYYYYYYYYYYYYYYYYYYYYYYYYYYYYYYYYYYYYYYYYYYYYYYYYYYYYYYYYYYYYYYYYYYYYYYYYYYYYYYYYYYYYYYYYYYYYYYYYYYYYYYYYYYYYYYYYYYYYYYYYYYYYYYYYYYYYYYYYYYYYYYYYYYYYYYYYYNNNNNNNNNNNNNNN]
F1_HI18_1     tattcactaaacccctaggcgaaacgaaagtgagttcgtatctctcaagcagaacgagaactctttctctacgttcggcgacgtcgttcgccgacccttcctcgagtctgtcggagctcctctcttaccc-cttcggaggtagaca-ttaatctttttaaaaccaccaaaaaaatgggtcgcattcgccttccttctttcttt----attcgaggtttcgttttgcgcgtttatctcttcggaagtgctcgctcgaactcgtcctctttttcattccctctctatttctggaaattccacgagcccgtcgcccgttccatttcggttcgggaaagatgcctggaacgaaaggaaatacttaaagagaagggtagtggagaagc---gagttagaacgtgcacgctttccgcttgaggtttcgcgtaactacttgcctcgggttgtaaatggaggttggaagggtatacgtatgtaaatacatatgtatatttgtgtatccggtggaggaaagttg-aaaaattgtcgatcgaagactgggataaaataaggaggtactacgaaaaaaaaaagactcgggggcgtttacgaacgacgtcggtggctaggatcgagtcagtgttctagcgataccgagaaatgatacttgtttggtctgatccgatcgccctagtagtagtctggggcgtctccggggtggtattggcgaggttgcctttgaaaaga--------------------------attttcatcggatcttcctccgtctctcactacccccgtcgataataattgcggaggcgtcctcgtgtctacgaaccaggctcggcgcaagaccggggctcgtcgtcgccctctcctcgctctcatttcgttcttcggagcgttttgacgcggcggagccggcgggcgagtaccttgagcgtactggttagtacccgaaagatggtgatctatgcctggttaggacgaagccagaggaaactctggtggaggtccgcagcggttctgacgtgcaaatcgatcgtcagagct
F1_HI18_8     tattcactaaacccctaggcgaaacgaaagtgagttcgtatctctcaagcagaacgagaactctttctctacgttcggcgacgtcgttcgccgacccttcctcgagtctgtcggagctcctctcttaccc-cttcggaggtagaca-ttaatctttttaaaaccaccaaaaaaatgggtcgcattcgccttccttctttcttt----attcgaggtttcgttttgcgcgtttatctcttcggaagtgctcgctcgaactcgtcctctttttcattccctctctatttctggaaattccacgagcccgtcgcccgttccatttcggttcgggaaagatgcctggaacgaaaggaaatacttaaagagaagggtagtggagaagc---gagttagaacgtgcacgctttccgcttgaggtttcgcgtaactacttgcctcgggttgtaaatggaggttggaagggtatacgtatgtaaatacatatgtatatttgtgtatccggtggaggaaagttg-aaaaattgtcgatcgaagactgggataaaataaggaggtactacgaaaaaaaaaagactcgggggcgtttacgaacgacgtcggtggctaggatcgagtcagtgttctagcgataccgagaaatgatacttgtttggtctgatccgatcgccctagtagtagtctggggcgtctccggggtggtattggcgaggttgcctttgaaaaga--------------------------attttcatcggatcttcctccgtctctcactacccccgtcgataataattgcggaggcgtcctcgtgtctacgaaccaggctcggcgcaagaccggggctcgtcgtcgccctctcctcgctctcatttcgttcttcggagcgttttgacgcggcggagccggcgggcgagtaccttgagcgtactggttagtacccgaaagatggtgatctatgcctggttaggacgaagccagaggaaactctggtggaggtccgcagcggttctgacgtgcaaatcgatcgtcagagct
F1_HI18_4     tattcactaaacccctaggcgaaacgaaagtgagttcgtatctctcaagcagaacgagaactctttctctacgttcggcgacgtcgttcgccgacccttcctcgagtctgtcggagctcctctcttaccc-cttcggaggtagaca-ttaatctttttaaaaccaccaaaaaaatgggtcgcattcgccttccttctttcttt----attcgaggtttcgttttgcgcgtttatctcttcggaagtgctcgctcgaactcgtcctctttttcattccctctctatttctggaaattccacgagcccgtcgcccgttccatttcggttcgggaaagatgcctggaacgaaaggaaatacttaaagagaagggtagtggagaagc---gagttagaacgtgcacgctttccgcttgaggtttcgcgtaactacttgcctcgggttgtaaatggaggttggaagggtatacgtatgtaaatacatatgtatatttgtgtatccggtggaggaaagttg-aaaaattgtcgatcgaagactgggataaaataaggaggtactacgaaaaaaaaaagactcgggggcgtttacgaacgacgtcggtggctaggatcgagtcagtgttctagcgataccgagaaatgatacttgtttggtctgatccgatcgccctagtagtagtctggggcgtctccggggtggtattggcgaggttgcctttgaaaaga--------------------------attttcatcggatcttcctccgtctctcactacccccgtcgataataattgcggaggcgtcctcgtgtctacgaaccaggctcggcgcaagaccggggctcgtcgtcgccctctcctcgctctcatttcgttcttcggagcgttttgacgcggcggagccggcgggcgagtaccttgagcgtactggttagtacccgaaagatggtgatctatgcctggttaggacgaagccagaggaaactctggtggaggtccgcagcggttctgacgtgcaaatcgatcgtcagagct
F1_HI18_5     tattcactaaacccctaggcgaaacgaaagtgagttcgtatctctcaagcagaacgagaactctttctctacgttcggcgacgtcgttcgccgacccttcctcgagtctgtcggagctcctctcttaccc-cttcggaggtagaca-ttaatctttttaaaaccaccaaaaaaatgggtcgcattcgccttccttctttcttt----attcgaggtttcgttttgcgcgtttatctcttcggaagtgctcgctcgaactcgtcctctttttcattccctctctatttctggaaattccacgagcccgtcgcccgttccatttcggttcgggaaagatgcctggaacgaaaggaaatacttaaagagaagggtagtggagaagc---gagttagaacgtgcacgctttccgcttgaggtttcgcgtaactacttgcctcgggttgtaaatggaggttggaagggtatacgtatgtaaatacatatgtatatttgtgtatccggtggaggaaagttg-aaaaattgtcgatcgaagactgggataaaataaggaggtactacgaaaaaaaaaagactcgggggcgtttacgaacgacgtcggtggctaggatcgagtcagtgttctagcgataccgagaaatgatacttgtttggtctgatccgatcgccctagtagtagtctggggcgtctccggggtggtattggcgaggttgcctttgaaaaga--------------------------attttcatcggatcttcctccgtctctcactacccccgtcgataataattgcggaggcgtcctcgtgtctacgaaccaggctcggcgcaagaccggggctcgtcgtcgccctctcctcgctctcatttcgttcttcggagcgttttgacgcggcggagccggcgggcgagtaccttgagcgtactggttagtacccgaaagatggtgatctatgcctggttaggacgaagccagaggaaactctggtggaggtccgcagcggttctgacgtgcaaatcgatcgtcagagct
F1_HI18_6     tattcactaaacccctaggcgaaacgaaagtgagttcgtatctctcaagcagaacgagaactctttctctacgttcggcgacgtcgttcgccgacccttcctcgagtctgtcggagctcctctcttaccc-cttcggaggtagaca-ttaatctttttaaaaccaccaaaaaaatgggtcgcattcgccttccttctttcttt----attcgaggtttcgttttgcgcgtttatctcttcggaagtgctcgctcgaactcgtcctctttttcattccctctctatttctggaaattccacgagcccgtcgcccgttccatttcggttcgggaaagatgcctggaacgaaaggaaatacttaaagagaagggtagtggagaagc---gagttagaacgtgcacgctttccgcttgaggtttcgcgtaactacttgcctcgggttgtaaatggaggttggaagggtatacgtatgtaaatacatatgtatatttgtgtatccggtggaggaaagttg-aaaaattgtcgatcgaagactgggataaaataaggaggtactacgaaaaaaaaaagactcgggggcgtttacgaacgacgtcggtggctaggatcgagtcagtgttctagcgataccgagaaatgatacttgtttggtctgatccgatcgccctagtagtagtctggggcgtctccggggtggtattggcgaggttgcctttgaaaaga--------------------------attttcatcggatcttcctccgtctctcactacccccgtcgataataattgcggaggcgtcctcgtgtctacgaaccaggctcggcgcaagaccggggctcgtcgtcgccctctcctcgctctcatttcgttcttcggagcgttttgacgcggcggagccggcgggcgagtaccttgagcgtactggttagtacccgaaagatggtgatctatgcctggttaggacgaagccagaggaaactctggtggaggtccgcagcggttctgacgtgcaaatcgatcgtcagagct
D1_HI11_11    tattcactaaacccctaggcgaaacgaaagtgagttcgtatctctcaagcagaacgagaactctttctctacgttcggcgacgtcgttcgccgacccttcctcgagtctgtcggagctcctctcttaccc-cttcggaggtagaca-ttaatctttttaaaaccaccaaaaaaatggatcgcattcgccttccttctttcttt----attcgaggtttcgttttgcgcgtttatctcttcggaagtgctcgctcgaactcgtcctctttttcattccctctctatttctggaaattccacgagcccgtcgcccgttccatttcggttcgggaaagatgcctggaacgaaaggaaatacttaaagagaagggtagtggagaagc---gagttagaacgtgcacgctttccgcttgaggtttcgcgtaactacttgcctcgggttgtaaatggaggttggaagggtatacgtatgtaaatacatatgtatatttgtgtatccggtggaggaaagttgaaaaaattgtcgatcgaagacggggataaaataaggaggtactacgaaaaaaaaaagactcgggggcgtttacgaacgacgtcggtggctaggatcgagtcagtgttctagcgataccgagaaatgatacttgtttggtctgatccgatcgccctagtagtagtctggggcgtctccggggtggtattggcgaggttgcctttgaaaaga--------------------------attttcatcggatcttcctccgtctctcactacccccgtcgataataattgcggaggcgtcctcgtgtctacgaaccaggctcggcgcaagaccggggctcgtcgtcgccctctcctcgctctcatttcgttcttcggagcgttttgacgcggcggagccggcgggcgagtaccttgagcgtactggttagtacccgaaagatggtgatctatgcctggttaggacgaagccagaggaaactctggtggaggtccgcagcggttctgacgtgcaaatcgatcgtcagagct
D1_HI11_1     tattcactaaacccctaggcgaaacgaaagtgagttcgtatctctcaagcagaacgagaactctttctctacgttcggcgacgtcgttcgccgacccttcctcgagtctgtcggagctcctctcttaccc-cttcggaggtagaca-ttaatctttttaaaaccaccaaaaaaatggatcgcattcgccttccttctttcttt----attcgaggtttcgttttgcgcgtttatctcttcggaagtgctcgctcgaactcgtcctctttttcattccctctctatttctggaaattccacgagcccgtcgcccgttccatttcggttcgggaaagatgcctggaacgaaaggaaatacttaaagagaagggtagtggagaagc---gagttagaacgtgcacgctttccgcttgaggtttcgcgtaactacttgcctcgggttgtaaatggaggttggaagggtatacgtatgtaaatacatatgtatatttgtgtatccggtggaggaaagttgaaaaaattgtcgatcgaagacggggataaaataaggaggtactacgaaaaaaaaaagactcgggggcgtttacgaacgacgtcggtggctaggatcgagtcagtgttctagcgataccgagaaatgatacttgtttggtctgatccgatcgccctagtagtagtctggggcgtctccggggtggtattggcgaggttgcctttgaaaaga--------------------------attttcatcggatcttcctccgtctctcactacccccgtcgataataattgcggaggcgtcctcgtgtctacgaaccaggctcggcgcaagaccggggctcgtcgtcgccctctcctcgctctcatttcgttcttcggagcgttttgacgcggcggagccggcgggcgagtaccttgagcgtactggttagtacccgaaagatggtgatctatgcctggttaggacgaagccagaggaaactctggtggaggtccgcagcggttctgacgtgcaaatcgatcgtcagagct
D1_HI11_3     tattcactaaacccctaggcgaaacgaaagtgagttcgtatctctcaagcagaacgagaactctttctctacgttcggcgacgtcgttcgccgacccttcctcgagtctgtcggagctcctctcttaccc-cttcggaggtagaca-ttaatctttttaaaaccaccaaaaaaatggatcgcattcgccttccttctttcttt----attcgaggtttcgttttgcgcgtttatctcttcggaagtgctcgctcgaactcgtcctctttttcattccctctctatttctggaaattccacgagcccgtcgcccgttccatttcggttcgggaaagatgcctggaacgaaaggaaatacttaaagagaagggtagtggagaagc---gagttagaacgtgcacgctttccgcttgaggtttcgcgtaactacttgcctcgggttgtaaatggaggttggaagggtatacgtatgtaaatacatatgtatatttgtgtatccggtggaggaaagttgaaaaaattgtcgatcgaagacggggataaaataaggaggtactacgaaaaaaaaaagactcgggggcgtttacgaacgacgtcggtggctaggatcgagtcagtgttctagcgataccgagaaatgatacttgtttggtctgatccgatcgccctagtagtagtctggggcgtctccggggtggtattggcgaggttgcctttgaaaaga--------------------------attttcatcggatcttcctccgtctctcactacccccgtcgataataattgcggaggcgtcctcgtgtctacgaaccaggctcggcgcaagaccggggctcgtcgtcgccctctcctcgctctcatttcgttcttcggagcgttttgacgcggcggagccggcgggcgagtaccttgagcgtactggttagtacccgaaagatggtgatctatgcctggttaggacgaagccagaggaaactctggtggaggtccgcagcggttctgacgtgcaaatcgatcgtcagagct
D1_HI11_4     tattcactaaacccctaggcgaaacgaaagtgagttcgtatctctcaagcagaacgagaactctttctctacgttcggcgacgtcgttcgccgacccttcctcgagtctgtcggagctcctctcttaccc-cttcggaggtagaca-ttaatctttttaaaaccaccaaaaaaatggatcgcattcgccttccttctttcttt----attcgaggtttcgttttgcgcgtttatctcttcggaagtgctcgctcgaactcgtcctctttttcattccctctctatttctggaaattccacgagcccgtcgcccgttccatttcggttcgggaaagatgcctggaacgaaaggaaatacttaaagagaagggtagtggagaagc---gagttagaacgtgcacgctttccgcttgaggtttcgcgtaactacttgcctcgggttgtaaatggaggttggaagggtatacgtatgtaaatacatatgtatatttgtgtatccggtggaggaaagttgaaaaaattgtcgatcgaagacggggataaaataaggaggtactacgaaaaaaaaaagactcgggggcgtttacgaacgacgtcggtggctaggatcgagtcagtgttctagcgataccgagaaatgatacttgtttggtctgatccgatcgccctagtagtagtctggggcgtctccggggtggtattggcgaggttgcctttgaaaaga--------------------------attttcatcggatcttcctccgtctctcactacccccgtcgataataattgcggaggcgtcctcgtgtctacgaaccaggctcggcgcaagaccggggctcgtcgtcgccctctcctcgctctcatttcgttcttcggagcgttttgacgcggcggagccggcgggcgagtaccttgagcgtactggttagtacccgaaagatggtgatctatgcctggttaggacgaagccagaggaaactctggtggaggtccgcagcggttctgacgtgcaaatcgatcgtcagagct
D1_HI11_6     tattcactaaacccctaggcgaaacgaaagtgagttcgtatctctcaagcagaacgagaactctttctctacgttcggcgacgtcgttcgccgacccttcctcgagtctgtcggagctcctctcttaccc-cttcggaggtagaca-ttaatctttttaaaaccaccaaaaaaatggatcgcattcgccttccttctttcttt----attcgaggtttcgttttgcgcgtttatctcttcggaagtgctcgctcgaactcgtcctctttttcattccctctctatttctggaaattccacgagcccgtcgcccgttccatttcggttcgggaaagatgcctggaacgaaaggaaatacttaaagagaagggtagtggagaagc---gagttagaacgtgcacgctttccgcttgaggtttcgcgtaactacttgcctcgggttgtaaatggaggttggaagggtatacgtatgtaaatacatatgtatatttgtgtatccggtggaggaaagttgaaaaaattgtcgatcgaagacggggataaaataaggaggtactacgaaaaaaaaaagactcgggggcgtttacgaacgacgtcggtggctaggatcgagtcagtgttctagcgataccgagaaatgatacttgtttggtctgatccgatcgccctagtagtagtctggggcgtctccggggtggtattggcgaggttgcctttgaaaaga--------------------------attttcatcggatcttcctccgtctctcactacccccgtcgataataattgcggaggcgtcctcgtgtctacgaaccaggctcggcgcaagaccggggctcgtcgtcgccctctcctcgctctcatttcgttcttcggagcgttttgacgcggcggagccggcgggcgagtaccttgagcgtactggttagtacccgaaagatggtgatctatgcctggttaggacgaagccagaggaaactctggtggaggtccgcagcggttctgacgtgcaaatcgatcgtcagagct
D1_HI11_5     tattcactaaacccctaggcgaaacgaaagtgagttcgtatctctcaagcagaacgagaactctttctctacgttcggcgacgtcgttcgccgacccttcctcgagtctgtcggagctcctctcttaccc-cttcggaggtagaca-ttaatctttttaaaaccaccaaaaaaatggatcgcattcgccttccttctttcttt----attcgaggtttcgttttgcgcgtttatctcttcggaagtgctcgctcgaactcgtcctctttttcattccctctctatttctggaaattccacgagcccgtcgcccgttccatttcggttcgggaaagatgcctggaacgaaaggaaatacttaaagagaagggtagtggagaagc---gagttagaacgtgcacgctttccgcttgaggtttcgcgtaactacttgcctcgggttgtaaatggaggttggaagggtatacgtatgtaaatacatatgtatatttgtgtatccggtggaggaaagttgaaaaaattgtcgatcgaagacggggataaaataaggaggtactacgaaaaaaaaaagactcgggggcgtttacgaacgacgtcggtggctaggatcgagtcagtgttctagcgataccgagaaatgatacttgtttggtctgatccgatcgccctagtagtagtctggggcgtctccggggtggtattggcgaggttgcctttgaaaaga--------------------------attttcatcggatcttcctccgtctctcactacccccgtcgataataattgcggaggcgtcctcgtgtctacgaaccaggctcggcgcaagaccggggctcgtcgtcgccctctcctcgctctcatttcgttcttcggagcgttttgacgcggcggagccggcgggcgagtaccttgagcgtactggttagtacccgaaagatggtgatctatgcctggttaggacgaagccagaggaaactctggtggaggtccgcagcggttctgacgtgcaaatcgatcgtcagagct
F5_HI6_1      tattcactaaacccctaggcgaaacgaaagtgagttcgtatctctcaagcagaacgagaactctttctctacgttcggcgacgtcgttcgccgacccttcctcgagtctgtcggagctcctctcttaccc-cttcggaggcagaca-ttaatctttttaaaaccatcaaaaaaatgggtcgcattcgccttccctctttcttt----attcgaggtttcgttttgcgcgtttatctcttcggaagtgctcgctcgaactcgtcctctttttcattccctctctatttctggaaattccacgagcccgtcgcccgttccatttcggttcgggaaagatgcctggaacgaaaggaaatacttaaagagaagggtagtggagaagc---gagttagaacgtgcacgctttccgcttgaggtttcgcgtaagtacttgcctcgggttgtaaatggaggttggaagggtatacgtatgtaaatacatatgtatatttgcgtatccggtggaggaaagatg-aaaaagtgtcgatcgaagacggggataaaataaggaggtactacgaaaaaa-aaagactcgagggcgttaacgaacgacgtcggtggctaggatcgagtcagtgttctagcgataccgagaaatgatacttgtttggtctgatccgatcgccctagtagtagtctggggcgtctccggggtggtattggcgaggttgcctttgaaaagaaaaaaaa-----ttttttttttcgcgattttcatcggatcttcctccgtctctcactacccccgtcgataataattgcggaggcgtcctcgtgtctacgaaccaggctcggcgcaagaccggggctcgtcgtcgccctctcctcgctctcatttcgttcttcggagcgttttgacgcggcggagccggcgggcgagtaccttgagcgtactggttagtacccgaaagatggtgatctatgcctggttaggacgaagccagaggaaactctggtggaggtccgcagcggttctgacgtgcaaatcgatcgtcagagct
F5_HI6_3      tattcactaaacccctaggcgaaacgaaagtgagttcgtatctctcaagcagaacgagaactctttctctacgttcggcgacgtcgttcgccgacccttcctcgagtctgtcggagctcctctcttaccc-cttcggaggcagaca-ttaatctttttaaaaccatcaaaaaaatgggtcgcattcgccttccctctttcttt----attcgaggtttcgttttgcgcgtttatctcttcggaagtgctcgctcgaactcgtcctctttttcattccctctctatttctggaaattccacgagcccgtcgcccgttccatttcggttcgggaaagatgcctggaacgaaaggaaatacttaaagagaagggtagtggagaagc---gagttagaacgtgcacgctttccgcttgaggtttcgcgtaagtacttgcctcgggttgtaaatggaggttggaagggtatacgtatgtaaatacatatgtatatttgcgtatccggtggaggaaagatg-aaaaagtgtcgatcgaagacggggataaaataaggaggtactacgaaaaaa-aaagactcgagggcgttaacgaacgacgtcggtggctaggatcgagtcagtgttctagcgataccgagaaatgatacttgtttggtctgatccgatcgccctagtagtagtctggggcgtctccggggtggtattggcgaggttgcctttgaaaagaaaaaaaa-----ttttttttttcgcgattttcatcggatcttcctccgtctctcactacccccgtcgataataattgcggaggcgtcctcgtgtctacgaaccaggctcggcgcaagaccggggctcgtcgtcgccctctcctcgctctcatttcgttcttcggagcgttttgacgcggcggagccggcgggcgagtaccttgagcgtactggttagtacccgaaagatggtgatctatgcctggttaggacgaagccagaggaaactctggtggaggtccgcagcggttctgacgtgcaaatcgatcgtcagagct
F5_HI6_4      tattcactaaacccctaggcgaaacgaaagtgagttcgtatctctcaagcagaacgagaactctttctctacgttcggcgacgtcgttcgccgacccttcctcgagtctgtcggagctcctctcttaccc-cttcggaggcagaca-ttaatctttttaaaaccatcaaaaaaatgggtcgcattcgccttccctctttcttt----attcgaggtttcgttttgcgcgtttatctcttcggaagtgctcgctcgaactcgtcctctttttcattccctctctatttctggaaattccacgagcccgtcgcccgttccatttcggttcgggaaagatgcctggaacgaaaggaaatacttaaagagaagggtagtggagaagc---gagttagaacgtgcacgctttccgcttgaggtttcgcgtaagtacttgcctcgggttgtaaatggaggttggaagggtatacgtatgtaaatacatatgtatatttgcgtatccggtggaggaaagatg-aaaaagtgtcgatcgaagacggggataaaataaggaggtactacgaaaaaa-aaagactcgagggcgttaacgaacgacgtcggtggctaggatcgagtcagtgttctagcgataccgagaaatgatacttgtttggtctgatccgatcgccctagtagtagtctggggcgtctccggggtggtattggcgaggttgcctttgaaaagaaaaaaaa-----ttttttttttcgcgattttcatcggatcttcctccgtctctcactacccccgtcgataataattgcggaggcgtcctcgtgtctacgaaccaggctcggcgcaagaccggggctcgtcgtcgccctctcctcgctctcatttcgttcttcggagcgttttgacgcggcggagccggcgggcgagtaccttgagcgtactggttagtacccgaaagatggtgatctatgcctggttaggacgaagccagaggaaactctggtggaggtccgcagcggttctgacgtgcaaatcgatcgtcagagct
F5_HI6_5      tattcactaaacccctaggcgaaacgaaagtgagttcgtatctctcaagcagaacgagaactctttctctacgttcggcgacgtcgttcgccgacccttcctcgagtctgtcggagctcctctcttaccc-cttcggaggcagaca-ttaatctttttaaaaccatcaaaaaaatgggtcgcattcgccttccctctttcttt----attcgaggtttcgttttgcgcgtttatctcttcggaagtgctcgctcgaactcgtcctctttttcattccctctctatttctggaaattccacgagcccgtcgcccgttccatttcggttcgggaaagatgcctggaacgaaaggaaatacttaaagagaagggtagtggagaagc---gagttagaacgtgcacgctttccgcttgaggtttcgcgtaagtacttgcctcgggttgtaaatggaggttggaagggtatacgtatgtaaatacatatgtatatttgcgtatccggtggaggaaagatg-aaaaagtgtcgatcgaagacggggataaaataaggaggtactacgaaaaaa-aaagactcgagggcgttaacgaacgacgtcggtggctaggatcgagtcagtgttctagcgataccgagaaatgatacttgtttggtctgatccgatcgccctagtagtagtctggggcgtctccggggtggtattggcgaggttgcctttgaaaagaaaaaaaa-----ttttttttttcgcgattttcatcggatcttcctccgtctctcactacccccgtcgataataattgcggaggcgtcctcgtgtctacgaaccaggctcggcgcaagaccggggctcgtcgtcgccctctcctcgctctcatttcgttcttcggagcgttttgacgcggcggagccggcgggcgagtaccttgagcgtactggttagtacccgaaagatggtgatctatgcctggttaggacgaagccagaggaaactctggtggaggtccgcagcggttctgacgtgcaaatcgatcgtcagagct
F5_HI6_6      tattcactaaacccctaggcgaaacgaaagtgagttcgtatctctcaagcagaacgagaactctttctctacgttcggcgacgtcgttcgccgacccttcctcgagtctgtcggagctcctctcttaccc-cttcggaggcagaca-ttaatctttttaaaaccatcaaaaaaatgggtcgcattcgccttccctctttcttt----attcgaggtttcgttttgcgcgtttatctcttcggaagtgctcgctcgaactcgtcctctttttcattccctctctatttctggaaattccacgagcccgtcgcccgttccatttcggttcgggaaagatgcctggaacgaaaggaaatacttaaagagaagggtagtggagaagc---gagttagaacgtgcacgctttccgcttgaggtttcgcgtaagtacttgcctcgggttgtaaatggaggttggaagggtatacgtatgtaaatacatatgtatatttgcgtatccggtggaggaaagatg-aaaaagtgtcgatcgaagacggggataaaataaggaggtactacgaaaaaa-aaagactcgagggcgttaacgaacgacgtcggtggctaggatcgagtcagtgttctagcgataccgagaaatgatacttgtttggtctgatccgatcgccctagtagtagtctggggcgtctccggggtggtattggcgaggttgcctttgaaaagaaaaaaaa-----ttttttttttcgcgattttcatcggatcttcctccgtctctcactacccccgtcgataataattgcggaggcgtcctcgtgtctacgaaccaggctcggcgcaagaccggggctcgtcgtcgccctctcctcgctctcatttcgttcttcggagcgttttgacgcggcggagccggcgggcgagtaccttgagcgtactggttagtacccgaaagatggtgatctatgcctggttaggacgaagccagaggaaactctggtggaggtccgcagcggttctgacgtgcaaatcgatcgtcagagct
E4_HI8_7      ??????????????????????????????????????????????????????????????????????acgttcggcgacgtcgttcgccgacccttcctcgagtctgtcggagctcctctcttacccttttcggaggcagaca-taaatctttttaaaaccaccaaaaaaatgggtcgcattcgccttccctctttcttt----attcgaggtttcgttttgcgcgtttatctcttcggaagtgctcgctcgaactcgtcctctttttcattccctctctatttctggaaattccacgagcccgtcgcccgttccatttcggttcgggaaagatgcctggaacgaaaggaaatacttaaagagaagggtagtggagaagc---gagttagaacgtgcacgtttttcgcttgaggtttcgcgtaactacttgcctcgggttgtaaatggaggttggaagggtatacgtatgtaaatacatatgtatatttgcgtatccggtggaggaaagatg-aaaaattgtcggtcgaagacggggataaaataagtaggtactacgaaaaaataaagactcgagggcgttaacgaacgacgtcggtggctaggatcgagtcagtgttctagcgataccgagaaatgatacttgtttggtctgatccgatcgccctagtagtagtctggggcgtctccggggtggtattggcgaggttgcctttgaatagaaaaaaaaaac--ctttttttttcgctattttcatcggatcttcctccgtctctcactacccccgtcgataataattgcggaggcgtcctcgtgtctacgaaccaggctcggcgcaagaccggggctcgtcgtcgccctctcctcgctctcatttcgttcttcggagcgttttgacgcggcggagccggcgggcgagtaccttgagcgtactggttagtacccgaaagatggtgatctatgcctggttaggacgaagccagaggaaactctggtggaggtccgcagcggttctgacgtgcaaatcgatcgtcagagct
E4_HI8_4      tattcactaaacccctaggcgaaacgaaagtgagttcgtatctctcaagcggaacgagaactctttctctacgttcggcgacgtcgttcgccgacccttcctcgagtctgtcggagctcctctcttacccttttcggaggcagaca-taaatctttttaaaaccaccaaaaaaatgggtcgcattcgccttccctctttcttt----attcgaggtttcgttttgcgcgtttatctcttcggaagtgctcgctcgaactcgtcctctttttcattccctctctatttctggaaattccacgagcccgtcgcccgttccatttcggttcgggaaagatgcctggaacgaaaggaaatacttaaagagaagggtagtggagaagc---gagttagaacgtgcacgtttttcgcttgaggtttcgcgtaactacttgcctcgggttgtaaatggaggttggaagggtatacgtatgtaaatacatatgtatatttgcgtatccggtggaggaaagatg-aaaaattgtcggtcgaagacggggataaaataaggaggtactacgaaaaaataaagactcgagggcgttaacgaacgacgtcggtggctaggatcgagtcagtgttctagcgataccgagaaatgatacttgtttggtctgatccgatcgccctagtagtagtctggggcgtctccggggtggtattggcgaggttgcctttgaatagaaaaaaaaaac--ctttttttttcgctattttcatcggatcttcctccgtctctcactacccccgtcgataataattgcggaggcgtcctcgtgtctacgaaccaggctcggcgcaagaccggggctcgtcgtcgccctctcctcgctctcatttcgttcttcggagcgttttgacgcggcggagccggcgggcgagtaccttgagcgtactggttagtacccgaaagatggtgatctatgcctggttaggacgaagccagaggaaactctggtggaggtccgcagcggttctgacgtgcaaatcgatcgtcagagct
E4_HI8_6      tattcactaaacccctaggcgaaacgaaagtgagttcgtatctctcaagcggaacgagaactctttctctacgttcggcgacgtcgttcgccgacccttcctcgagtctgtcggagctcctctcttacccttttcggaggcagaca-taaatctttttaaaaccaccaaaaaaatgggtcgcattcgccttccctctttcttt----attcgaggtttcgttttgcgcgtttatctcttcggaagtgctcgctcgaactcgtcctctttttcattccctctctatttctggaaattccacgagcccgtcgcccgttccatttcggttcgggaaagatgcctggaacgaaaggaaatacttaaagagaagggtagtggagaagc---gagttagaacgtgcacgtttttcgcttgaggtttcgcgtaactacttgcctcgggttgtaaatggaggttggaagggtatacgtatgtaaatacatatgtatatttgcgtatccggtggaggaaagatg-aaaaattgtcggtcgaagacggggataaaataaggaggtactacgaaaaaataaagactcgagggcgttaacgaacgacgtcggtggctaggatcgagtcagtgttctagcgataccgagaaatgatacttgtttggtctgatccgatcgccctagtagtagtctggggcgtctccggggtggtattggcgaggttgcctttgaatagaaaaaaaaaac--ctttttttttcgctattttcatcggatcttcctccgtctctcactacccccgtcgataataattgcggaggcgtcctcgtgtctacgaaccaggctcggcgcaagaccggggctcgtcgtcgccctctcctcgctctcatttcgttcttcggagcgttttgacgcggcggagccggcgggcgagtaccttgagcgtactggttagtacccgaaagatggtgatctatgcctggttaggacgaagccagaggaaactctggtggaggtccgcagcggttctgacgtgcaaatcgatcgtcagagct
E4_HI8_5      tattcactaaacccctaggcgaaacgaaagtgagttcgtatctctcaagcggaacgagaactctttctctacgttcggcgacgtcgttcgccgacccttcctcgagtctgtcggagctcctctcttacccttttcggaggcagaca-taaatctttttaaaaccaccaaaaaaatgggtcgcattcgccttccctctttcttt----attcgaggtttcgttttgcgcgtttatctcttcggaagtgctcgctcgaactcgtcctctttttcattccctctctatttctggaaattccacgagcccgtcgcccgttccatttcggttcgggaaagatgcctggaacgaaaggaaatacttaaagagaagggtagtggagaagc---gagttagaacgtgcacgtttttcgcttgaggtttcgcgtaactacttgcctcgggttgtaaatggaggttggaagggtatacgtatgtaaatacatatgtatatttgcgtatccggtggaggaaagatg-aaaaattgtcggtcgaagacggggataaaataaggaggtactacgaaaaaataaagactcgagggcgttaacgaacgacgtcggtggctaggatcgagtcagtgttctagcgataccgagaaatgatacttgtttggtctgatccgatcgccctagtagtagtctggggcgtctccggggtggtattggcgaggttgcctttgaatagaaaaaaaaaac--ctttttttttcgctattttcatcggatcttcctccgtctctcactacccccgtcgataataattgcggaggcgtcctcgtgtctacgaaccaggctcggcgcaagaccggggctcgtcgtcgccctctcctcgctctcatttcgttcttcggagcgttttgacgcggcggagccggcgggcgagtaccttgagcgtactggttagtacccgaaagatggtgatctatgcctggttaggacgaagccagaggaaactctggtggaggtccgcagcggttctgacgtgcaaatcgatcgtcagagct
E6_HI10_1     tattcactaaacccctaggcgaaacgaaagtgagttcgtatctctcaagcggaacgagaactctttctctacgttcggcgacgtcgttcgccgacccttcctcgagtctgtcggagctcctctcttacccttttcggaggcagaca-taaatctttttaaaaccaccaaaaaaatgggtcgcattcgccttccctctttcttt----attcgaggtttcgttttgcgcgtttatctcttcggaagtgctcgctcgaactcgtcctctttttcattccctctctatttctggaaattccacgagcccgtcgcccgttccatttcggttcgggaaagatgcctggaacgaaaggaaatacttaaagagaagggtagtggagaagc---gagttagaacgtgcacgtttttcgcttgaggtttcgcgtaactacttgcctcgggttgtaaatggaagttggaagggtatacgtatgtaaatacatatgtatatttgcgtatccggtggaggaaagatg-aaaaattgtcggtcgaagacggggataaaataaggaggtactacgaaaaaataaagactcgagggcgttaacgaacgacgtcggtggctaggatcgagtcagtgttctagcgataccgagaaatgatacttgtttggtctgatccgatcgccctagtagtagtctggggcgtctccggggtggtattggcgaggttgcctttgaatagaaaaaaaaaac--ctttttttttcgctattttcatcggatcttcctccgtctctcactacccccgtcgataataattgcggaggcgtcctcgtgtctacgaaccaggctcggcgcaagaccggggctcgtcgtcgccctctcctcgctctcatttcgttcttcggagcgttttgacgcggcggagccggcgggcgagtaccttgagcgtactggttagtacccgaaagatggtgatctatgcctggttaggacgaagccagaggaaactctggtggaggtccgcagcggttctgacgtgcaaatcgatcgtcagagct
E6_HI10_2     tattcactaaacccctaggcgaaacgaaagtgagttcgtatctctcaagcggaacgagaactctttctctacgttcggcgacgtcgttcgccgacccttcctcgagtctgtcggagctcctctcttacccttttcggaggcagaca-taaatctttttaaaaccaccaaaaaaatgggtcgcattcgccttccctctttcttt----attcgaggtttcgttttgcgcgtttatctcttcggaagtgctcgctcgaactcgtcctctttttcattccctctctatttctggaaattccacgagcccgtcgcccgttccatttcggttcgggaaagatgcctggaacgaaaggaaatacttaaagagaagggtagtggagaagc---gagttagaacgtgcacgtttttcgcttgaggtttcgcgtaactacttgcctcgggttgtaaatggaagttggaagggtatacgtatgtaaatacatatgtatatttgcgtatccggtggaggaaagatg-aaaaattgtcggtcgaagacggggataaaataaggaggtactacgaaaaaataaagactcgagggcgttaacgaacgacgtcggtggctaggatcgagtcagtgttctagcgataccgagaaatgatacttgtttggtctgatccgatcgccctagtagtagtctggggcgtctccggggtggtattggcgaggttgcctttgaatagaaaaaaaaaac--ctttttttttcgctattttcatcggatcttcctccgtctctcactacccccgtcgataataattgcggaggcgtcctcgtgtctacgaaccaggctcggcgcaagaccggggctcgtcgtcgccctctcctcgctctcatttcgttcttcggagcgttttgacgcggcggagccggcgggcgagtaccttgagcgtactggttagtacccgaaagatggtgatctatgcctggttaggacgaagccagaggaaactctggtggaggtccgcagcggttctgacgtgcaaatcgatcgtcagagct
E6_HI10_3     tattcactaaacccctaggcgaaacgaaagtgagttcgtatctctcaagcggaacgagaactctttctctacgttcggcgacgtcgttcgccgacccttcctcgagtctgtcggagctcctctcttacccttttcggaggcagaca-taaatctttttaaaaccaccaaaaaaatgggtcgcattcgccttccctctttcttt----attcgaggtttcgttttgcgcgtttatctcttcggaagtgctcgctcgaactcgtcctctttttcattccctctctatttctggaaattccacgagcccgtcgcccgttccatttcggttcgggaaagatgcctggaacgaaaggaaatacttaaagagaagggtagtggagaagc---gagttagaacgtgcacgtttttcgcttgaggtttcgcgtaactacttgcctcgggttgtaaatggaagttggaagggtatacgtatgtaaatacatatgtatatttgcgtatccggtggaggaaagatg-aaaaattgtcggtcgaagacggggataaaataaggaggtactacgaaaaaataaagactcgagggcgttaacgaacgacgtcggtggctaggatcgagtcagtgttctagcgataccgagaaatgatacttgtttggtctgatccgatcgccctagtagtagtctggggcgtctccggggtggtattggcgaggttgcctttgaatagaaaaaaaaaac--ctttttttttcgctattttcatcggatcttcctccgtctctcactacccccgtcgataataattgcggaggcgtcctcgtgtctacgaaccaggctcggcgcaagaccggggctcgtcgtcgccctctcctcgctctcatttcgttcttcggagcgttttgacgcggcggagccggcgggcgagtaccttgagcgtactggttagtacccgaaagatggtgatctatgcctggttaggacgaagccagaggaaactctggtggaggtccgcagcggttctgacgtgcaaatcgatcgtcagagct
E4_HI8_2      tattcactaaacccctaggcgaaacgaaagtgagttcgtatctctcaagcggaacgagaactctttctctacgttcggcgacgtcgttcgccgtcccttcctcgagtctgtcggagctcctctcttacccttttcggaggcagaca-taaatctttttaaaaccaccaaaaaaatgggtcgcattcgccttccctctttcttt----attcgaggtttcgttttgcgcgtttatctcttcggaagtgctcgctcgaactcgtcctctttttcattccctctctatttctggaaattccacgagcccgtcgcccgttccatttcggttcgggaaagatgcctggaacgaaaggaaatacttaaagagaagggtagtggagaagc---gagttagaacgtgcacgtttttcgcttgaggtttcgcgtaactacttgcctcgggttgtaaatggaggttggaagggtatacgtatgtaaatacatatgtatatttgcgtatccggtggaggaaagatg-aaaaattgtcggtcgaagacggggataaaataaggaggtactacgaaaaaataaagactcgagggcgttaacgaacgacgtcggtggctaggatcgagtcagtgttctagcgacaccgagaaatgatacttgtttggtctgatccgatcgccctagtagtagtctggggcgtctccggggtggtattggcgaggttgcctttgaatagaaaaaaaaa----ccttttttttcgctattttcatcggatcttcctccgtctctcactacccccgtcgataataattgcggaggcgtcctcgtgtctacgaaccaggctcggcgcaagaccggggctcgtcgtcgccctctcctcgctctcatttcgttcttcggagcgttttgacgcggcggagccggcgggcgagtaccttgagcgtactggttagtacccgaaagatggtgatctatgcctggttaggacgaagccagaggaaactctggtggaggtccgcagcggttctgacgtgcaaatcgatcgtcagagct
E3_HI16_1     tattcactaaacccctaggcgaaacgaaagtgagttcgtatctctcaagcggaacgagaactctttctctacgttcggcgacgtcgttcgccgtcccttcctcgagtctgtcggagctcctctcttacccttttcggaggcagaca-taaatctttttaaaaccaccaaaaaaatgggtcgcattcgccttccctctttcttt----attcgaggtttcgttttgcgcgtttatctcttcggaagtgctcgctcgaactcgtcctctttttcattccctctctatttctggaaattccacgagcccgtcgcccgttccatttcggttcgggaaagatgcctggaacgaaaggaaatacttaaagagaagggtagtggagaagc---gagttagaacgtgcacgtttttcgcttgaggtttcgcgtaactacttgcctcgggttgtaaatggaggttggaagggtatacgtatgtaaatacatatgtatatttgcgtatccggtggaggaaagatg-aaaaattgtcggtcgaagacggggataaaataaggaggtactacgaaaaaataaagactcgagggcgttaacgaacgacgtcggtggctaggatcgagtcagtgttctagcgataccgagaaatgatacttgtttggtctgatccgatcgccctagtagtagtctggggcgtctccggggtggtattggcgaggttgcctttgaatagaaaaaaaaa----ccttttttttcgctattttcatcggatcttcctccgtctctcactacccccgtcgataataattgcggaggcgtcctcgtgtctacgaaccaggctcggcgcaagaccggggctcgtcgtcgccctctcctcgctctcatttcgttcttcggagcgttttgacgcggcggagccggcgggcgagtaccttgagcgtactggttagtacccgaaagatggtgatctatgcctggttaggacgaagccagaggaaactctggtggaggtccgcagcggttctgacgtgcaaatcgatcgtcagagct
E4_HI8_3      tattcactaaacccctaggcgaaacgaaagtgagttcgtatctctcaagcggaacgagaactctttctctacgttcggcgacgtcgttcgccgacccttcctcgagtctgtcggagctcctctcttacccttttcggaggcagaca-taaatctttttaaaaccaccaaaaaaatgggtcgcattcgccttccctctttcttt----attcgaggtttcgttttgcgcgtttatctcttcggaagtgctcgctcgaactcgtcctctttttcattccctctctatttctggaaattccacgagcccgtcgcccgttccatttcggttcgggaaagatgcctggaacgaaaggaaatacttaaagagaagggtagtggagaagc---gagttagaacgtgcacgtttttcgcttgaggtttcgcgtaactacttgcctcgggttgtaaatggaggttggaagggtatacgtatgtaaatacatatgtatatttgcgtatccggtggaggaaagatg-aaaaattgtcggtcgaagacggggataaaataaggaggtactacgaaaaaataaagactcgagggcgataacgaacgacgtcggtggctaggatcgagtcagtgttctagcgataccgagaaatgatacttgtttggtctgatccgatcgccctagtagtagtctggggcgtctccggggtggtattggcgaggttgcctttgaatagaaaaaaaaa----ccttttttttcgctattttcatcggatcttcctccgtctctcactacccccgtcgataataattgcggaggcgtcctcgtgtctacgaaccaggctcggcgcaagaccggggctcgtcgtcgccctctcctcgctctcatttcgttcttcggagcgttttgacgcggcggagccggcgggcgagtaccttgagcgtactggttagtacccgaaagatggtgatctatgcctggttaggacgaagccagaggaaactctggtggaggtccgcagcggttctgacgtgcaaatcgatcgtcagagct
E3_HI16_3     tattcactaaacccctaggcgaaacgaaagtgagttcgtatctctcaagcggaacgagaactctttctctacgttcggcgacgtcgttcgccgtcccttcctcgagtctgtcggagctcctctcttacccttttcggaggcagaca-taaatctttttaaaaccaccaaaaaaatgggtcgcattcgccttccctctttcttt----attcgaggtttcgttttgcgcgtttatctcttcggaagtgctcgctcgaactcgtcctctttttcattccctctctatttctggaaattccacgagcccgtcgcccgttccatttcggttcgggaaagatgcctggaacgaaaggaaatacttaaagagaagggtagtggagaagc---gagttagaacgtgcacgtttttcgcttgaggtttcgcgtaactacttgcctcgggttgtaaatggaggttggaagggtatacgtatgtaaatacatatgtatatttgcgtatccggtggaggaaagatg-aaaaattgtcggtcgaagacggggataaaataaggaggtactacgaaaaaataaagactcgagggcgttaacgaacgacgtcggtggctaggatcgagtcagtgttctagcgataccgagaaatgatacttgtttggtctgatccgatcgccctagtagtagtctggggcgtctccggggtggtattggcgaggttgcctttgaatagaaaaaaaaa----ccttttttttcgctattttcatcggatcttcctccgtctctcactacccccgtcgataataattgcggaggcgtcctcgtgtctacgaaccaggctcggcgcaagaccggggctcgtcgtcgccctctcctcgctctcatttcgttcttcggagcgttttgacgcggcggagccggcgggcgagtaccttgagcgtactggttagtacccgaaagatggtgatctatgcctggttaggacgaagccagaggaaactctggtggaggtccgcagcggttctgacgtgcaaatcgatcgtcagagct
E3_HI16_4     tattcactaaacccctaggcgaaacgaaagtgagttcgtatctctcaagcggaacgagaactctttctctacgttcggcgacgtcgttcgccgtcccttcctcgagtctgtcggagctcctctcttacccttttcggaggcagaca-taaatctttttaaaaccaccaaaaaaatgggtcgcattcgccttccctctttcttt----attcgaggtttcgttttgcgcgtttatctcttcggaagtgctcgctcgaactcgtcctctttttcattccctctctatttctggaaattccacgagcccgtcgcccgttccatttcggttcgggaaagatgcctggaacgaaaggaaatacttaaagagaagggtagtggagaagc---gagttagaacgtgcacgtttttcgcttgaggtttcgcgtaactacttgcctcgggttgtaaatggaggttggaagggtatacgtatgtaaatacatatgtatatttgcgtatccggtggaggaaagatg-aaaaattgtcggtcgaagacggggataaaataaggaggtactacgaaaaaataaagactcgagggcgttaacgaacgacgtcggtggctaggatcgagtcagtgttctagcgataccgagaaatgatacttgtttggtctgatccgatcgccctagtagtagtctggggcgtctccggggtggtattggcgaggttgcctttgaatagaaaaaaaaa----ccttttttttcgctattttcatcggatcttcctccgtctctcactacccccgtcgataataattgcggaggcgtcctcgtgtctacgaaccaggctcggcgcaagaccggggctcgtcgtcgccctctcctcgctctcatttcgttcttcggagcgttttgacgcggcggagccggcgggcgagtaccttgagcgtactggttagtacccgaaagatggtgatctatgcctggttaggacgaagccagaggaaactctggtggaggtccgcagcggttctgacgtgcaaatcgatcgtcagagct
E3_HI16_5     tattcactaaacccctaggcgaaacgaaagtgagttcgtatctctcaagcggaacgagaactctttctctacgttcggcgacgtcgttcgccgtcccttcctcgagtctgtcggagctcctctcttacccttttcggaggcagaca-taaatctttttaaaaccaccaaaaaaatgggtcgcattcgccttccctctttcttt----attcgaggtttcgttttgcgcgtttatctcttcggaagtgctcgctcgaactcgtcctctttttcattccctctctatttctggaaattccacgagcccgtcgcccgttccatttcggttcgggaaagatgcctggaacgaaaggaaatacttaaagagaagggtagtggagaagc---gagttagaacgtgcacgtttttcgcttgaggtttcgcgtaactacttgcctcgggttgtaaatggaggttggaagggtatacgtatgtaaatacatatgtatatttgcgtatccggtggaggaaagatg-aaaaattgtcggtcgaagacggggataaaataaggaggtactacgaaaaaataaagactcgagggcgttaacgaacgacgtcggtggctaggatcgagtcagtgttctagcgataccgagaaatgatacttgtttggtctgatccgatcgccctagtagtagtctggggcgtctccggggtggtattggcgaggttgcctttgaatagaaaaaaaaa----ccttttttttcgctattttcatcggatcttcctccgtctctcactacccccgtcgataataattgcggaggcgtcctcgtgtctacgaaccaggctcggcgcaagaccggggctcgtcgtcgccctctcctcgctctcatttcgttcttcggagcgttttgacgcggcggagccggcgggcgagtaccttgagcgtactggttagtacccgaaagatggtgatctatgcctggttaggacgaagccagaggaaactctggtggaggtccgcagcggttctgacgtgcaaatcgatcgtcagagct
E3_HI16_6     tattcactaaacccctaggcgaaacgaaagtgagttcgtatctctcaagcggaacgagaactctttctctacgttcggcgacgtcgttcgccgtcccttcctcgagtctgtcggagctcctctcttacccttttcggaggcagaca-taaatctttttaaaaccaccaaaaaaatgggtcgcattcgccttccctctttcttt----attcgaggtttcgttttgcgcgtttatctcttcggaagtgctcgctcgaactcgtcctctttttcattccctctctatttctggaaattccacgagcccgtcgcccgttccatttcggttcgggaaagatgcctggaacgaaaggaaatacttaaagagaagggtagtggagaagc---gagttagaacgtgcacgtttttcgcttgaggtttcgcgtaactacttgcctcgggttgtaaatggaggttggaagggtatacgtatgtaaatacatatgtatatttgcgtatccggtggaggaaagatg-aaaaattgtcggtcgaagacggggataaaataaggaggtactacgaaaaaataaagactcgagggcgttaacgaacgacgtcggtggctaggatcgagtcagtgttctagcgataccgagaaatgatacttgtttggtctgatccgatcgccctagtagtagtctggggcgtctccggggtggtattggcgaggttgcctttgaatagaaaaaaaaa----ccttttttttcgctattttcatcggatcttcctccgtctctcactacccccgtcgataataattgcggaggcgtcctcgtgtctacgaaccaggctcggcgcaagaccggggctcgtcgtcgccctctcctcgctctcatttcgttcttcggagcgttttgacgcggcggagccggcgggcgagtaccttgagcgtactggttagtacccgaaagatggtgatctatgcctggttaggacgaagccagaggaaactctggtggaggtccgcagcggttctgacgtgcaaatcgatcgtcagagct
E6_HI9_4      ??????????????????????????????????????????????????????????????????????acgttcggcgacgtcgttcgccgacccttcctcgagtctgtcggagctcctctcttacccttttcggaggcagaca-taaatctttttaaaaccaccaaaaaaatgggtcgcattcgccttccctctttcttt----attcgaggtttcgttttgcgcgtttatctcttcggaagtgctcgctcgaactcgtcctctttttcattccctctctatttctggaaattccacgagcccgtcgcccgttccatttcggttcgggaaagatgcctggaacgaaaggaaatacttaaagagaagggtagtggagaagc---gagttagaacgtgcacgtttttcgcttgaggtttcgcgtaactacttgcctcgggttgtaaatggaagttggaagggtatacgtatgtaaatacatatgtatatttgcgtatccggtggaggaaagatg-aaaaattgtcggtcgaagacggggataaaataaggaggtactacgaaaaaataaagactcgagggcgttaacgaacgacgtcggtggctaggatcgagtcagtgttctagcgataccgagaaatgatacttgtttggtttgatccgatcgccctagtagtagtttggggcgtctccggggtggtattggcgaggttgcctttgaatagaaaaaaaaaac--ctttttttttcgctattttcatcggatcttcctccgtctctcactacccccgtcgataataattgcggaggcgtcctcgtgtctacgaaccaggctcggcgcaagaccggggctcgtcgtcgccctctcctcgctctcatttcgttcttcggagcgttttgacgcggcggagccggcgggcgagtaccttgagcgtactggttagtacccgaaagatggtgatctatgcctggttaggacgaagccagaggaaactctggtggaggtccgcagcggttctgacgtgcaaatcgatcgtcagagct
E6_HI9_1      tattcactaaacccctaggcgaaacgaaagtgagttcgtatctctcaagcggaacgagaactctttctctacgttcggcgacgtcgttcgccgacccttcctcgagtctgtcggagctcctctcttacccttttcggaggcagaca-taaatctttttaaaaccaccaaaaaaatgggtcgcattcgccttccctctttcttt----attcgaggtttcgttttgcgcgtttatctcttcggaagtgctcgctcgaactcgtcctctttttcattccctctctatttctggaaattccacgagcccgtcgcccgttccatttcggttcgggaaagatgcctggaacgaaaggaaatacttaaagagaagggtagtggagaagc---gagttagaacgtgcacgtttttcgcttgaggtttcgcgtaactacttgcctcgggttgtaaatggaagttggaagggtatacgtatgtaaatacatatgtatatttgcgtatccggtggaggaaagatg-aaaaattgtcggtcgaagacggggataaaataaggaggtactacgaaaaaataaagactcgagggcgttaacgaacgacgtcggtggctaggatcgagtcagtgttctagcgataccgagaaatgatacttgtttggtttgatccgatcgccctagtagtagtttggggcgtctccggggtggtattggcgaggttgcctttgaatagaaaaaaaaaac--ctttttttttcgctattttcatcggatcttcctccgtctctcactacccccgtcgataataattgcggaggcgtcctcgtgtctacgaaccaggctcggcgcaagaccggggctcgtcgtcgccctctcctcgctctcatttcgttcttcggagcgttttgacgcggcggagccggcgggcgagtaccttgagcgtactggttagtacccgaaagatggtgatctatgcctggttaggacgaagccagaggaaactctggtggaggtccgcagcggttctgacgtgcaaatcgatcgtcagagct
C3_Tai1       tattcactaaacccctaggcgaaacgaaagtgagttcgtatctctcaagcagaacgagaactctttctctacgttcggcgacgtcgttcgccgacccttccccgagtcggtcggagctcctctcttaccc-cttcggaggaagaca-ttaatctttttaaaaccaccaaaaaaatgggtcgcattcgccttccctctttctttattcattcgaggtttcgttttgcgcgtttatctcttcggaagtgctcgctcgaactcgtcctctttttcattccctctctatttctggaaattccacgagcccgtcgcccgttccatttcggttcgggaaagatgcctggaatgaaaggaaatacttaaagagaagggtagtggagaagc---gagttagaacgtgcacgctttccgcttgaggtttcgcgtaactacttacctcgggttgtaaatggaggttggaagggtatacgtatgtaaatgcatatgtatatttgcgtatccggtggaggaaagatg-aaaaagtgtcgatcgaagacggggataaaataaggaggtactacgaaaaa--agagactcgggggcgttaacgaacgacgtcggtggctaggatggagtcagtgttctagcgataccgagaaatgatacttgtttggtctgatccgatcgccctagtagtagtctggggcgtctccggggtggtattggcgaggttgcctttgaaaagaaaaaaaaaaattttttttttttcgttattttcatcggatcttcctccgtctctcactacccccgtcgataataattgcggaggcgtcctcgtgtctacgaaccaggctcggcgcaagaccggggctcgtcgtcgccctctcctcgctctcatttcgttcttcggagcgttttgacgcggcggagccggcgggcgagtaccttgagcgtactggttagtacccgaaagatggtgatctatgcctggttaggacgaagccagaggaaactctggtggaggtccgcagcggttctgacgtgcaaatcgatcgtcagagct
C3_Tai2       tattcactaaacccctaggcgaaacgaaagtgagttcgtatctctcaagcagaacgagaactctttctctacgttcggcgacgtcgttcgccgacccttccccgagtcggtcggagctcctctcttaccc-cttcggaggaagaca-ttaatctttttaaaaccaccaaaaaaatgggtcgcattcgccttccctctttctttattcattcgaggtttcgttttgcgcgtttatctcttcggaagtgctcgctcgaactcgtcctctttttcattccctctctatttctggaaattccacgagcccgtcgcccgttccatttcggttcgggaaagatgcctggaatgaaaggaaatacttaaagagaagggtagtggagaagc---gagttagaacgtgcacgctttccgcttgaggtttcgcgtaactacttacctcgggttgtaaatggaggttggaagggtatacgtatgtaaatgcatatgtatatttgcgtatccggtggaggaaagatg-aaaaagtgtcgatcgaagacggggataaaataaggaggtactacgaaaaa--agagactcgggggcgttaacgaacgacgtcggtggctaggatggagtcagtgttctagcgataccgagaaatgatacttgtttggtctgatccgatcgccctagtagtagtctggggcgtctccggggtggtattggcgaggttgcctttgaaaagaaaaaaaaa-attttttttttttcgttattttcatcggatcttcctccgtctctcactacccccgtcgataataattgcggaggcgtcctcgtgtctacgaaccaggctcggcgcaagaccggggctcgtcgtcgccctctcctcgctctcatttcgttcttcggagcgttttgacgcggcggagccggcgggcgagtaccttgagcgtactggttagtacccgaaagatggtgatctatgcctggttaggacgaagccagaggaaactctggtggaggtccgcagcggttctgacgtgcaaatcgatcgtcagagct
A3_HI3_1      tattcactaaacccctaggcgaaacgaaagtgagttcgtatctctcaagcagaacgagaactctttctctacgttcggcgacgtcgttcgccgaccattccctgagtcggtcggagctcctctcttaccc-cttcggaggcagacatttaatctttttaaaaccaccaaaaaaatgggtcgcattcgccttccctctttcttt----attcgaggtttcgttttgcgcgtttatctcttcggaagtgctcgctcgaactcgtcctctttttcattccctctctatttctggaaattccacgagcccgtcgcccgttccatttcggttcgggaaagatgcctggaacgaaaggaaatacttaaagagaagggtagtggagaagcgaggagttagaacgtgcacgctttccgcttgaggtttcgcgtaagtacttacctcgggttgtaaatggaggttggaagggtatgcgtatgtaaatacatacgtatatttgcgtatccggtggaggaaagatg-aaaaagtgtcgatcgaagacggggataaaataaggaggtactacgaaaaa--aaagactcgggggcgttaacgaacgacgtcggtggctaggatcgagtcagtgttctagcgataccgagaaatgatacttgtttggtctgatccgatcgccctagtagtagtttggggcgtctccggggtggtattggcgaggttgcctttgaaaagaaaaaaaaata--tttttttttcgcaaattttcatcggatcttcctccgtcaatcactacccccgtcgataataattgcggaggcgtcctcgtgtctacgaaccaggctcggcgcaagaccggggctcgtcgtcgccctctcctcgctctcatttcgttcttcggagcgttttgacgcggcggagccggcgggcgagtaccttgagcgtactggttagtacccgaaagatggtgatctatgcctggttaggacgaagccagaggaaactctggtggaggtccgcagcggttctgacgtgcaaa???????????????
A4_HI5_1      tattcactaaacccctaggcgaaacgaaagtgagttcgtatctctcaagcagaacgagaactctttctctacgttcggcgacgtcgttcgccgacccttccctgagtcggtcggagctcctctcttaccc-cttcggaggcagacatttaatctttttaaaaccaccaaaaaaatgggtcgcattcgccttccctctttcttt----attcgaggtttcgttttgcgcgtttatctcttcggaagtgctcgctcgaactcgtcctctttttcattccctctctatttctggaaattccacgagcccgtcgcccgttccatttcggttcgggaaagatgcctggaacgaaaggaaatacttaaagagaagggtagtggagaagcgaggagttagaacgtgcacgctttccgcttgaggtttcgcgtaagtacttacctcgggttgtaaatggaggttggaagggtatgcgtatgtaaatacatacgtatatttgcgtatccggtggaggaaagatg-aaaaagtgtcgatcgaagacggggataaaataaggaggtactacgaaaaa--aaagactcgggggcgttaacgaacgacgtcggtggctaggatcgagtcagtgttctagcgataccgagaaatgatacttgtttggtctgatccgatcgccctagtagtagtctggggcgtctccggggtggtattggcgaggttgcctttgaaaagaaaaaaaaata--tttttttttcgcaaattttcatcggatcttcctccgtcaatcactacccccgtcgataataattgcggaggcgtcctcgtgtctacgaaccaggctcggcgcaagaccggggctcgtcgtcgccctctcctcgctctcatttcgttcttcggagcgttttgacgcggcggagccggcgggcgagtaccttgagcgtactggttagtacccgaaagatggtgatctatgcctggttaggacgaagccagaggaaactctggtggaggtccgcagcggttctgacgtgcaaa???????????????
;
END;


BEGIN_SETS;
	CHARSET_28Sexc_=_131-133_147-148_204-207_384-386_516-517_567-570_725-751_1028-1042;
END;
