# Supplementary material for: A Complex Evolutionary History in a Remote Archipelago: Phylogeography and Morphometrics of the Hawaiian Endemic Ligia Isopods
Source: PLoS One. 2013 Dec 30;8(12):e85199. doi: 10.1371/journal.pone.0085199 (PMC3875554; doi:10.1371/journal.pone.0085199)
Supplement: Dataset S4 — Alignment of NaK gene sequences. (NEX) [file pone.0085199.s004.nex]

#NEXUS
[Alignment of NaK gene sequences]
begin data;
   dimensions ntax=10 nchar=504;
   format datatype=dna gap=- interleave=no;
   matrix

D1_HI11_1  TCAAGACTGGTCAAGAAAACGTGCCCATCCTGAAGAAAGAGGTTAACGGTGACGCTTCGGAGGCTGCTCTTCTCAAGTGCGTGGAATTAGCTGTAGGAGACGTGAGGAAATGGAGAGCTAAGAACAAGAAAGTCTGTGAATTGCCTTTCAATTCCACCAACAAATATCAAGTATCTATTCACGAGACTGAGGACACCAACGACCCAAGGTACTTGTTGGTTATGAAGGGAGCCCCTGAGAGAATTCTCGAGAGATGCTCCACCATCTTCATTCACGGAGAAGAGAAACCCTTGGACGACGAAATGAGAGAAGCCTTCAACAACGCTTATTTGGAATTGGGAGGTTTGGGTGAACGTGTGCTCGGGTTCTGTGACTACATGCTGCCATCTGACAAATTCCCCGTCGGATACCCCTTCGACGCCGATTCCTGCAACTTCCCAGTTCACGGCCTGAGATTCGTTGGGCTTATGTCTATGATTGATCCCCCAAGAGCCGCTGTACCCG
A4_HI5_1   TCAAGACTGGTCAAGAAAACGTGCCCATCCTGAAGAAAGAGGTTAACGGTGACGCTTCGGAGGCTGCTCTTCTCAAGTGCGTGGAATTAGCTGTAGGAGACGTCAGGAAATGGAGAGCTAAGAACAAGAAAGTCTGTGAACTGCCTTTCAATTCCACCAACAAATATCAAGTATCTATTCACGAGACTGAGGACACCAACGACCCAAGGTACTTGTTGGTTATGAAGGGAGCCCCTGAGAGAATTCTTGAGAGATGCTCCACCATCTTCATTCACGGAGAAGAGAAACCCTTGGACGACGAAATGAGAGAAGCCTTCAACAACGCTTATTTGGAATTGGGAGGTTTGGGTGAACGTGTGCTCGGGTTCTGTGACTACATGCTGCCATCTGACAAATTCCCCGTCGGATACCCCTTCGACGCCGATTCCTGCAACTTCCCAGTTCACGGCCTGAGATTCGTTGGGCTTATGTCTATGATTGATCCCCCAAGAGCCGCTGTACCTG
E3_HI16_1  TCAAGACTGGTCAAGAAAACGTGCCCATCCTGAAGAAAGAGGTTAACGGTGACGCTTCGGAGGCTGCTCTTCTCAAGTGCGTGGAATTAGCTGTAGGAGACGTGAGGAAATGGAGAGCTAAGAACAAGAAAGTCTGTGAACTGCCTTTCAATTCCACCAACAAATATCAAGTATCTATTCACGAGACTGAGGACACCAACGACCCAAGGTACTTGTTGGTTATGAAGGGAGCCCCTGAAAGAATTCTCGAGAGATGCTCCACCATCTTCATTCACGGAGAAGAGAAACCCTTGGACGACGAAATGAGAGAAGCCTTCAACAACGCTTATTTGGAATTGGGAGGTTTGGGTGAACGTGTGCTCGGGTTCTGTGACTACATGCTGCCATCTGACAAATTCCCCGTCGGATACCCCTTCGACGCCGATTCCTGCAACTTCCCAGTTCACGGCCTGAGATTCGTTGGGCTTATGTCTATGATTGATCCCCCAAGAGCCGCTGTACCCG
F5_HI6_1   TCAAGACTGGTCAAGAAAACGTGCCCATCCTGAAGAAAGAGGTTAACGGTGACGCTTCGGAGGCTGCTCTTCTCAAGTGCGTGGAATTAGCTGTAGGAGACGTGAGGAAATGGAGAGCTAAGAACAAGAAAGTCTGTGAACTGCCTTTCAATTCCACCAACAAATATCAAGTATCTATTCACGAGACTGAGGACACCAACGACCCAAGGTACTTGTTGGTTATGAAGGGAGCCCCTGAAAGAATTCTCGAGAGATGCTCCACCATCTTCATTCACGGAGAAGAGAAACCCTTGGACGACGAAATGAGAGAAGCCTTCAACAACGCTTATTTGGAATTGGGAGGTTTGGGTGAACGTGTGCTCGGGTTCTGTGACTACATGCTGCCATCTGACAAATTCCCCGTCGGATACCCCTTCGACGCCGATTCCTGCAACTTCCCAGTTCACGGCCTGAGATTCGTTGGGCTTATGTCTATGATTGATCCCCCAAGAGCCGCTGTACCCG
E4_HI8_2   TCAAGACTGGTCAAGAAAACGTGCCCATCCTGAAGAAAGAGGTTAACGGTGACGCTTCGGAGGCTGCTCTTCTCAAGTGCGTGGAATTAGCTGTAGGAGACGTGAGGAAATGGAGAGCTAAGAACAAGAAAGTCTGTGAACTGCCTTTCAATTCCACCAACAAATATCAAGTATCTATTCACGAGACTGAGGACACCAACGACCCAAGGTACTTGTTGGTTATGAAGGGAGCCCCTGAAAGAATTCTCGAGAGATGCTCCACCATCTTCATTCACGGAGAAGAGAAACCCTTGGACGACGAAATGAGAGAAGCCTTCAACAACGCTTATTTGGAATTGGGAGGTTTGGGTGAACGTGTGCTCGGGTTCTGTGACTACATGCTGCCATCTGACAAATTCCCCGTCGGATACCCCTTCGACGCCGATTCCTGCAACTTCCCAGTTCACGGCCTGAGATTCGTTGGGCTTATGTCTATGATTGATCCCCCAAGAGCCGCTGTACCCG
E6_HI9_1   TCAAGACTGGTCAAGAAAACGTGCCCATCCTGAAGAAAGAGGTTAACGGTGACGCTTCGGAGGCTGCTCTTCTCAAGTGCGTGGAATTAGCTGTAGGAGACGTGAGGAAATGGAGAGCTAAGAACAAGAAAGTCTGTGAACTGCCTTTCAATTCCACCAACAAATATCAAGTATCTATTCACGAGACTGAGGACACCAACGACCCAAGGTACTTGTTGGTTATGAAGGGAGCCCCTGAAAGAATTCTCGAGAGATGCTCCACCATCTTCATTCACGGAGAAGAGAAACCCTTGGACGACGAAATGAGAGAAGCCTTCAACAACGCTTATTTGGAATTGGGAGGTTTGGGTGAACGTGTGCTCGGGTTCTGTGACTACATGCTGCCATCTGACAAATTCCCCGTCGGATACCCCTTCGACGCCGATTCCTGCAACTTCCCAGTTCACGGCCTGAGATTCGTTGGGCTTATGTCTATGATTGATCCCCCAAGAGCCGCTGTACCCG
F1_HI18_4  TCAAGACTGGTCAAGAAAACGTGCCCATCCTGAAGAAAGAGGTTAACGGTGACGCTTCGGAGGCTGCTCTTCTCAAGTGCGTGGAATTAGCTGTAGGAGACGTGAGGAAATGGAGAGCTAAGAACAAGAAAGTCTGTGAACTGCCTTTCAATTCCACCAACAAATATCAAGTATCTATTCACGAGACTGAGGACACCAACGACCCAAGGTACTTGTTGGTTATGAAGGGAGCCCCTGAGAGAATTCTCGAGAGATGCTCCACCATCTTCATTCACGGAGAAGAGAAACCCTTGGACGACGAAATGAGAGAAGCCTTCAACAACGCTTATTTGGAATTGGGAGGTTTGGGTGAACGTGTGCTCGGGTTCTGTGACTACATGCTGCCATCTGACAAATTCCCCGTCGGATACCCCTTCGACGCCGATTCCTGCAACTTCCCAGTTCACGGCCTGAGATTCGTTGGGCTTATGTCTATGATTGATCCCCCAAGAGCCGCTGTACCCG
C3_Tai1    TCAAGACTGGTCAAGAAAACGTGCCCATCCTGAAGAAAGAGGTTAACGGTGACGCTTCGGAGGCTGCTCTTCTCAAGTGCGTGGAATTAGCTGTAGGAGACGTCCGGAAATGGAGAGCTAAGAACAAGAAAGTCTGTGAACTGCCTTTCAATTCCACCAACAAATATCAAGTATCTATTCACGAGACTGAGGACACCAACGACCCAAGGTACTTGTTGGTTATGAAGGGAGCCCCTGAGAGAATTCTCGAGAGATGCTCCACCATCTTCATTCACGGAGAAGAGAAAGCCTTGGACGACGAATTGAGAGAAGCCTTCAACAACGCTTATTTGGAATTGGGAGGTTTGGGTGAACGTGTGCTCGGGTTCTGTGACTACATGCTGCCATCTGACAAATTCCCCGTCGGATACCCCTTCGACGCCGATTCCTGCAACTTCCCAGTTCACGGCCTTAGATTCGTTGGGCTTATGTCTATGATTGATCCCCCAAGAGCCGCTGTACCCG
A3_HI3_1   TCAAGACTGGTCAAGAAAACGTGCCCATCCTGAAGAAAGAGGTTAACGGTGACGCTTCGGAGGCTGCTCTTCTCAAGTGCGTGGAATTAGCTGTAGGAGACGTCAGGAAATGGAGAGCTAAGAACAAGAAAGTCTGTGAACTGCCTTTCAATTCCACCAACAAATATCAAGTATCTATTCACGAGACTGAGGACACCAACGACCCAAGGTACTTGTTGGTTATGAAGGGAGCCCCTGAGAGAATTCTTGAGAGATGCTCCACCATCTTCATTCACGGAGAAGAGAAACCCTTGGACGACGAAATGAGAGAAGCCTTCAACAACGCTTATTTGGAATTGGGAGGTTTGGGTGAACGTGTGCTCGGGTTCTGTGACTACATGCTGCCATCTGACAAATTCCCCGTCGGATACCCCTTCGACGCCGATTCCTGCAACTTCCCAGTTCACGGCCTGAGATTCGTTGGGCTTATGTCTATGATTGATCCCCCAAGAGCCGCTGTACCTG
A2_HI2_1   TCAAGACTGGACAAGAAAACGTGCCCATCCTGAAGAAAGAGGTTAACGGTGACGCTTCGGAGGCTGCTCTTCTCAAGTGCGTGGAATTAGCTGTAGGAGACGTCAGGAAATGGAGAGCTAAGAACAAGAAAGTCTGTGAACTGCCTTTCAATTCCACCAACAAATATCAAGTATCTATTCACGAGACTGAGGACACCAACGACCCAAGGTACTTGTTGGTTATGAAGGGAGCCCCTGAGAGAATTCTTGAGAGATGCTCCACCATCTTCATTCACGGAGAAGAGAAACCCTTGGACGACGAAATGAGAGAAGCCTTCAACAACGCTTATTTGGAATTGGGAGGTTTGGGTGAACGTGTGCTCGGGTTCTGTGACTACATGCTGCCATCTGACAAATTCCCCGTCGGATACCCCTTCGACGCCGATTCCTGCAACTTCCCAGTTCACGGCCTGAGATTCGTTGGGCTTATGTCTATGATTGATCCCCCAAGAGCCGCTGTACCTG
;

END;
